# Supplementary material for: Physical principles of retroviral integration in the human genome
Source: Nat Commun. 2019 Feb 4;10:575. doi: 10.1038/s41467-019-08333-8 (PMC6362086; doi:10.1038/s41467-019-08333-8)
Supplement: Supplementary file 10 — Source Data [file 41467_2019_8333_MOESM10_ESM.xlsx]

## Sheet: Sheet1
#DATA	FOR	PANEL	1D
#Data	from	Pruss	et	al	PNAS	1990
#Relative	Integration	Prob
#$1=naked-dna	$2=w-histones	$3=ratio
#flexible	DNA
0.36	1.46	4.05
#rigid	DNA
0.26	1.39	5.34
#curved	DNA
0.82	1.67	2.04
#Simulations
#$1=naked-dna	$2=w-histones	$3=ratio
#rigid	(lp=50	nm)
0.01	0.05	5
#Flexible	(lp=12=30nm)
0.01	0.029	2.9
##	DATA	FOR	PANEL	1C
##	Probability	of	integration	as	a	function	of	bead	index
#With	histone	+	with	kink
0	0.0449069	0.0744797
1	0.00383352	0.0799562
2	0.00547645	0.0219058
3	0.00930997	0.0213582
4	0.00930997	0.0180723
5	0.00273823	0.0208105
6	0.00438116	0.0186199
7	0.00383352	0.0197152
8	0.00711939	0.0147864
9	0.0060241	0.016977
10	0.00657174	0.0191676
11	0.0104053	0.0208105
12	0.00766703	0.0219058
13	0.00711939	0.0164294
14	0.0120482	0.0208105
15	0.00876232	0.0235487
16	0.00657174	0.0323111
17	0.00766703	0.0284775
18	0.00930997	0.0312158
19	0.00766703	0.0334064
20	0.0060241	0.0361446
21	0.00547645	0.0251917
22	0.00711939	0.033954
23	0.00711939	0.0251917
24	0.00766703	0.0284775
25	0.00492881	0.0306681
26	0.0060241	0.0350493
27	0.0060241	0.0219058
28	0.00492881	0.0251917
29	0.00711939	0.0230011
30	0.00438116	0.026287
31	0.00711939	0.0180723
32	0.00438116	0.0164294
33	0.00711939	0.0175246
34	0.00985761	0.016977
35	0.00273823	0.0153341
36	0.00492881	0.0136911
37	0.00821468	0.0115005
38	0.00657174	0.00985761
39	0.00383352	0.0147864
40	0.0060241	0
41	0.00273823	0
42	0.00438116	0
43	0.0158817	0
44	0.0125958	0
45	0.0164294	0
46	0.0295728	0
47	0.0328587	0
48	0.0372399	0
49	0.0438116	0
50	0.0388828	0
51	0.0449069	0
52	0.033954	0
53	0.0273823	0
54	0.0213582	0
55	0.0191676	0
56	0.0158817	0
57	0.00657174	0
58	0.00383352	0
59	0.00547645	0
60	0.00383352	0
61	0.0060241	0
62	0.00273823	0
63	0.00547645	0
64	0.0060241	0
65	0.00492881	0
66	0.00438116	0
67	0.0060241	0
68	0.00711939	0
69	0.00438116	0
70	0.00930997	0
71	0.00438116	0
72	0.00766703	0
73	0.00547645	0
74	0.0060241	0
75	0.0060241	0
76	0.00985761	0
77	0.00930997	0
78	0.00766703	0
79	0.0060241	0
80	0.00876232	0
81	0.00766703	0
82	0.00492881	0
83	0.00547645	0
84	0.0115005	0
85	0.00492881	0
86	0.00492881	0
87	0.00383352	0
88	0.0060241	0
89	0.0115005	0
90	0.00876232	0
91	0.00492881	0
92	0.00547645	0
93	0.00492881	0
94	0.00766703	0
95	0.00492881	0
96	0.00438116	0
97	0.00821468	0
98	0.0372399	0
99	0	0
#With	histone	+	flexible
0	0.0249643	0.021398
1	0.0064194	0.0149786
2	0.00356633	0.0271041
3	0.0064194	0.0235378
4	0.00998573	0.032097
5	0.010699	0.0263909
6	0.0064194	0.0299572
7	0.0085592	0.0206847
8	0.0064194	0.0249643
9	0.010699	0.0249643
10	0.00927247	0.0242511
11	0.0114123	0.0292439
12	0.0085592	0.0206847
13	0.0121255	0.0178317
14	0.0128388	0.0249643
15	0.00570613	0.0206847
16	0.0128388	0.0199715
17	0.00713267	0.0285307
18	0.0064194	0.0299572
19	0.00784593	0.0199715
20	0.010699	0.0342368
21	0.0064194	0.0221113
22	0.0114123	0.0385164
23	0.00499287	0.0263909
24	0.00570613	0.0263909
25	0.0085592	0.0199715
26	0.00713267	0.0306705
27	0.00784593	0.0235378
28	0.010699	0.0292439
29	0.00927247	0.0206847
30	0.0064194	0.0185449
31	0.0085592	0.0271041
32	0.00713267	0.0271041
33	0.0114123	0.021398
34	0.00784593	0.0256776
35	0.00998573	0.0249643
36	0.00927247	0.0199715
37	0.00784593	0.0306705
38	0.0085592	0.0249643
39	0.0114123	0.0256776
40	0.00927247	0
41	0.0042796	0
42	0.00784593	0
43	0.0135521	0
44	0.0142653	0
45	0.00998573	0
46	0.0114123	0
47	0.0199715	0
48	0.0249643	0
49	0.0285307	0
50	0.0342368	0
51	0.0199715	0
52	0.0228245	0
53	0.0164051	0
54	0.0228245	0
55	0.010699	0
56	0.0142653	0
57	0.0042796	0
58	0.00356633	0
59	0.0021398	0
60	0.0042796	0
61	0.0042796	0
62	0.00784593	0
63	0.0064194	0
64	0.010699	0
65	0.00713267	0
66	0.00927247	0
67	0.0085592	0
68	0.010699	0
69	0.0128388	0
70	0.00713267	0
71	0.0121255	0
72	0.00998573	0
73	0.00927247	0
74	0.0114123	0
75	0.0085592	0
76	0.00570613	0
77	0.00784593	0
78	0.00713267	0
79	0.0085592	0
80	0.00499287	0
81	0.00784593	0
82	0.00927247	0
83	0.0135521	0
84	0.00927247	0
85	0.0085592	0
86	0.00784593	0
87	0.00998573	0
88	0.00927247	0
89	0.0135521	0
90	0.00927247	0
91	0.0064194	0
92	0.00998573	0
93	0.00998573	0
94	0.00784593	0
95	0.00356633	0
96	0.0042796	0
97	0.00713267	0
98	0.0228245	0
99	0	0
#With	histone	(rigid)
0	0.0288889	0.0255556
1	0.00555556	0.0288889
2	0.00666667	0.0322222
3	0.00444444	0.0266667
4	0.01	0.0288889
5	0.00555556	0.0133333
6	0.00888889	0.0166667
7	0.00333333	0.03
8	0.00555556	0.0255556
9	0.00888889	0.02
10	0.00444444	0.0255556
11	0.00888889	0.0277778
12	0.00888889	0.0222222
13	0.00333333	0.0322222
14	0.00111111	0.0244444
15	0.00666667	0.0311111
16	0.00666667	0.0266667
17	0.00333333	0.0244444
18	0.00666667	0.0244444
19	0.00555556	0.0244444
20	0.00555556	0.0277778
21	0.00888889	0.0188889
22	0.00222222	0.0211111
23	0.00555556	0.0255556
24	0.00222222	0.0333333
25	0.01	0.0233333
26	0.00555556	0.0255556
27	0.00555556	0.0211111
28	0.00555556	0.0222222
29	0.00555556	0.0233333
30	0.00111111	0.0255556
31	0.00666667	0.0233333
32	0.00666667	0.0155556
33	0.00777778	0.0222222
34	0.00888889	0.0211111
35	0.00222222	0.0177778
36	0.00222222	0.0177778
37	0.00444444	0.02
38	0.00333333	0.0288889
39	0.00444444	0.0255556
40	0.00444444	0
41	0.00555556	0
42	0.00444444	0
43	0.0177778	0
44	0.0177778	0
45	0.03	0
46	0.0255556	0
47	0.0222222	0
48	0.0355556	0
49	0.0366667	0
50	0.05	0
51	0.0422222	0
52	0.0311111	0
53	0.0311111	0
54	0.0155556	0
55	0.0177778	0
56	0.0122222	0
57	0.00222222	0
58	0.00444444	0
59	0.00444444	0
60	0.00777778	0
61	0.00333333	0
62	0.00444444	0
63	0.00444444	0
64	0.01	0
65	0.00777778	0
66	0.00444444	0
67	0.00777778	0
68	0.00777778	0
69	0.00555556	0
70	0.00888889	0
71	0.00666667	0
72	0.00777778	0
73	0.00555556	0
74	0.00666667	0
75	0.0111111	0
76	0.01	0
77	0.00777778	0
78	0.00555556	0
79	0.00444444	0
80	0.01	0
81	0.00555556	0
82	0.00555556	0
83	0.0111111	0
84	0.0122222	0
85	0.01	0
86	0.00555556	0
87	0.00333333	0
88	0.0111111	0
89	0.0111111	0
90	0.00555556	0
91	0.00777778	0
92	0.00555556	0
93	0.00444444	0
94	0.0122222	0
95	0.00444444	0
96	0.00666667	0
97	0.00444444	0
98	0.0377778	0
99	0	0
#without	histone
0	0.0632184	0.0252874
1	0.00804598	0.0287356
2	0.00689655	0.0137931
3	0.0045977	0.0252874
4	0.00804598	0.0252874
5	0.0045977	0.0229885
6	0.0137931	0.0229885
7	0.0126437	0.0241379
8	0.0137931	0.0298851
9	0.00574713	0.0218391
10	0.0137931	0.0195402
11	0.0126437	0.0229885
12	0.0114943	0.0252874
13	0.0114943	0.0367816
14	0.0091954	0.0241379
15	0.0183908	0.0229885
16	0.0114943	0.0229885
17	0.0149425	0.0229885
18	0.0103448	0.0252874
19	0.0206897	0.0206897
20	0.00804598	0.0252874
21	0.0114943	0.0229885
22	0.00689655	0.0298851
23	0.0045977	0.0321839
24	0.0045977	0.0264368
25	0.00344828	0.0252874
26	0.00804598	0.0218391
27	0.00689655	0.0252874
28	0.0091954	0.0206897
29	0.00689655	0.0206897
30	0.0091954	0.0149425
31	0.0114943	0.0321839
32	0.00804598	0.0321839
33	0.0045977	0.0252874
34	0.00574713	0.0367816
35	0.0103448	0.0344828
36	0.00689655	0.0310345
37	0.00689655	0.0252874
38	0.00344828	0.0206897
39	0.00574713	0.0126437
40	0.0091954	0
41	0.0045977	0
42	0.0149425	0
43	0.00689655	0
44	0.0114943	0
45	0.00689655	0
46	0.0091954	0
47	0.0045977	0
48	0.0126437	0
49	0.00804598	0
50	0.00804598	0
51	0.0114943	0
52	0.00804598	0
53	0.00574713	0
54	0.0114943	0
55	0.0091954	0
56	0.0045977	0
57	0.00574713	0
58	0.0091954	0
59	0.00804598	0
60	0.0103448	0
61	0.00804598	0
62	0.0091954	0
63	0.00804598	0
64	0.0114943	0
65	0.0137931	0
66	0.00344828	0
67	0.0114943	0
68	0.0114943	0
69	0.00229885	0
70	0.0137931	0
71	0.00804598	0
72	0.00574713	0
73	0.0091954	0
74	0.00804598	0
75	0.0114943	0
76	0.0091954	0
77	0.00344828	0
78	0.00344828	0
79	0.0103448	0
80	0.0114943	0
81	0.0126437	0
82	0.00804598	0
83	0.0137931	0
84	0.00804598	0
85	0.0149425	0
86	0.0091954	0
87	0.0137931	0
88	0.00804598	0
89	0.0114943	0
90	0.0137931	0
91	0.00344828	0
92	0.0172414	0
93	0.00689655	0
94	0.00804598	0
95	0.00689655	0
96	0.0103448	0
97	0.0114943	0
98	0.0494253	0
99	0	0

## Sheet: Sheet2
##	DATA	FOR	PANEL	2E
#	Probability	of	integration	as	a	function	of	bead	index	(3rd	column	is	bead	type)
#histogram	beadType
##	Open	Poly-nucleosomal	array
1	0	2
2	0.00467914	2
3	0.0013369	2
4	0.00735294	2
5	0.0040107	2
6	0.00735294	2
7	0.00467914	2
8	0.00467914	2
9	0.00534759	2
10	0.00802139	2
11	0.0100267	2
12	0.00334225	2
13	0.00735294	2
14	0.0040107	2
15	0.0040107	2
16	0.0026738	2
17	0.0026738	2
18	0.0013369	2
19	0.00200535	2
20	0.00200535	2
21	0.0026738	1
22	0.000668449	1
23	0.000668449	1
24	0.000668449	1
25	0.0013369	1
26	0.000668449	1
27	0.0013369	1
28	0.000668449	1
29	0.000668449	1
30	0	1
31	0	3
32	0	3
33	0.0013369	3
34	0.00334225	3
35	0.0040107	3
36	0.00534759	3
37	0.00467914	3
38	0.00668449	3
39	0.00735294	3
40	0.00668449	3
41	0.00735294	3
42	0.00534759	3
43	0.00668449	3
44	0.00467914	3
45	0.00534759	3
46	0.00735294	3
47	0.00534759	3
48	0.0040107	3
49	0	3
50	0	3
51	0.000668449	1
52	0.0026738	1
53	0.0026738	1
54	0.000668449	1
55	0	1
56	0.0026738	1
57	0.0026738	1
58	0.000668449	1
59	0.0013369	1
60	0	1
61	0.000668449	4
62	0	4
63	0	4
64	0.00534759	4
65	0.0040107	4
66	0.00534759	4
67	0.00668449	4
68	0.0100267	4
69	0.00735294	4
70	0.0127005	4
71	0.0120321	4
72	0.00334225	4
73	0.00735294	4
74	0.00802139	4
75	0.00534759	4
76	0.0026738	4
77	0.0026738	4
78	0.00467914	4
79	0	4
80	0.000668449	4
81	0	1
82	0.00200535	1
83	0.0013369	1
84	0	1
85	0	1
86	0.0013369	1
87	0.00200535	1
88	0.0013369	1
89	0.0013369	1
90	0.0013369	1
91	0.0013369	5
92	0	5
93	0.0013369	5
94	0.0040107	5
95	0.00534759	5
96	0.00534759	5
97	0.00601604	5
98	0.00668449	5
99	0.00735294	5
100	0.00601604	5
101	0.00601604	5
102	0.00802139	5
103	0.00802139	5
104	0.0040107	5
105	0.0040107	5
106	0.0040107	5
107	0.0026738	5
108	0.0013369	5
109	0.00200535	5
110	0	5
111	0	1
112	0.000668449	1
113	0.000668449	1
114	0	1
115	0.000668449	1
116	0.0013369	1
117	0.000668449	1
118	0	1
119	0.000668449	1
120	0	1
121	0	6
122	0	6
123	0	6
124	0.000668449	6
125	0.000668449	6
126	0.0026738	6
127	0.0040107	6
128	0.00668449	6
129	0.00668449	6
130	0.00735294	6
131	0.00534759	6
132	0.00668449	6
133	0.00802139	6
134	0.0040107	6
135	0.00534759	6
136	0.00467914	6
137	0.00534759	6
138	0.00534759	6
139	0.000668449	6
140	0.00200535	6
141	0.0026738	1
142	0.000668449	1
143	0.0013369	1
144	0	1
145	0	1
146	0.000668449	1
147	0	1
148	0	1
149	0	1
150	0.000668449	1
151	0	7
152	0	7
153	0.00200535	7
154	0.00200535	7
155	0.00334225	7
156	0.00601604	7
157	0.00668449	7
158	0.0106952	7
159	0.00467914	7
160	0.00534759	7
161	0.00935829	7
162	0.00334225	7
163	0.00802139	7
164	0.00935829	7
165	0.00334225	7
166	0.0113636	7
167	0.0026738	7
168	0.00601604	7
169	0.000668449	7
170	0	7
171	0.000668449	1
172	0.000668449	1
173	0.000668449	1
174	0.00200535	1
175	0.000668449	1
176	0	1
177	0.000668449	1
178	0.0013369	1
179	0	1
180	0.0013369	1
181	0.000668449	8
182	0.0013369	8
183	0	8
184	0.0026738	8
185	0.0040107	8
186	0.0026738	8
187	0.0100267	8
188	0.00534759	8
189	0.00935829	8
190	0.00735294	8
191	0.00802139	8
192	0.00868984	8
193	0.00868984	8
194	0.00334225	8
195	0.00935829	8
196	0.00467914	8
197	0.0026738	8
198	0.0026738	8
199	0.000668449	8
200	0.0013369	8
201	0.000668449	1
202	0.0013369	1
203	0.00200535	1
204	0.000668449	1
205	0.0013369	1
206	0.000668449	1
207	0.00200535	1
208	0.0026738	1
209	0.000668449	1
210	0.0013369	1
211	0	9
212	0	9
213	0.000668449	9
214	0.0026738	9
215	0.0040107	9
216	0.00534759	9
217	0.00601604	9
218	0.00601604	9
219	0.00467914	9
220	0.0113636	9
221	0.00735294	9
222	0.00534759	9
223	0.00802139	9
224	0.00334225	9
225	0.00735294	9
226	0.0040107	9
227	0.00200535	9
228	0.0026738	9
229	0.00200535	9
230	0	9
231	0.000668449	1
232	0.0013369	1
233	0	1
234	0.000668449	1
235	0.00200535	1
236	0	1
237	0	1
238	0.0013369	1
239	0.0013369	1
240	0.0026738	1
241	0	10
242	0.000668449	10
243	0.0026738	10
244	0.0026738	10
245	0.00534759	10
246	0.00868984	10
247	0.0040107	10
248	0.00802139	10
249	0.0026738	10
250	0.0113636	10
251	0.00802139	10
252	0.00735294	10
253	0.00735294	10
254	0.00601604	10
255	0.00467914	10
256	0.00802139	10
257	0.0040107	10
258	0.0026738	10
259	0.000668449	10
260	0.0013369	10
261	0.000668449	1
262	0.0013369	1
263	0.000668449	1
264	0.00200535	1
265	0.0013369	1
266	0.0013369	1
267	0.000668449	1
268	0.000668449	1
269	0.00200535	1
270	0.000668449	1
271	0.0013369	11
272	0.000668449	11
273	0.000668449	11
274	0.00467914	11
275	0.0040107	11
276	0.0100267	11
277	0.00802139	11
278	0.00668449	11
279	0.0106952	11
280	0.00868984	11
281	0.0100267	11
282	0.00868984	11
283	0.00935829	11
284	0.00601604	11
285	0.00467914	11
286	0.00668449	11
287	0.00467914	11
288	0.00200535	11
289	0.000668449	11
290	0.00534759	11
##	Partially	folded	poly-nucleosomal	array
#histogram	beadType
1	0	2
2	0.00634921	2
3	0.0015873	2
4	0.0015873	2
5	0.00634921	2
6	0.00396825	2
7	0.00634921	2
8	0.0047619	2
9	0.00714286	2
10	0.00634921	2
11	0.00634921	2
12	0.00634921	2
13	0.0015873	2
14	0.0111111	2
15	0.00634921	2
16	0.00555556	2
17	0.00396825	2
18	0.0015873	2
19	0.0015873	2
20	0.0015873	2
21	0.000793651	1
22	0.00396825	1
23	0.00396825	1
24	0.00238095	1
25	0.0031746	1
26	0.00793651	1
27	0.00634921	1
28	0.00714286	1
29	0.000793651	1
30	0.00555556	1
31	0.0015873	3
32	0.000793651	3
33	0	3
34	0.0015873	3
35	0.00238095	3
36	0.0015873	3
37	0.0047619	3
38	0.0047619	3
39	0.0047619	3
40	0.00238095	3
41	0.00555556	3
42	0.00555556	3
43	0.00396825	3
44	0.0015873	3
45	0.00396825	3
46	0.0015873	3
47	0.00793651	3
48	0.0031746	3
49	0.0015873	3
50	0.000793651	3
51	0.00238095	1
52	0.00396825	1
53	0.00555556	1
54	0.00396825	1
55	0.00396825	1
56	0.0047619	1
57	0.00793651	1
58	0.00555556	1
59	0.00873016	1
60	0.0047619	1
61	0.0015873	4
62	0.000793651	4
63	0.000793651	4
64	0	4
65	0.00238095	4
66	0.00396825	4
67	0.00238095	4
68	0.00238095	4
69	0.00396825	4
70	0.0031746	4
71	0.0047619	4
72	0.00396825	4
73	0.00555556	4
74	0.00396825	4
75	0.00714286	4
76	0.0015873	4
77	0.0047619	4
78	0.0015873	4
79	0.00238095	4
80	0.000793651	4
81	0	1
82	0.00396825	1
83	0.0047619	1
84	0.00396825	1
85	0.00396825	1
86	0.00555556	1
87	0.0031746	1
88	0.00634921	1
89	0.00714286	1
90	0.00396825	1
91	0	5
92	0	5
93	0	5
94	0.0015873	5
95	0.0031746	5
96	0.0031746	5
97	0.00238095	5
98	0.0015873	5
99	0.00238095	5
100	0.00555556	5
101	0.00555556	5
102	0.00238095	5
103	0.0047619	5
104	0.00396825	5
105	0.0047619	5
106	0.00634921	5
107	0.00238095	5
108	0.00238095	5
109	0	5
110	0.0015873	5
111	0.0015873	1
112	0.0047619	1
113	0.00555556	1
114	0.00634921	1
115	0.00555556	1
116	0.00396825	1
117	0.0047619	1
118	0.00714286	1
119	0.0031746	1
120	0.0015873	1
121	0.000793651	6
122	0.000793651	6
123	0.000793651	6
124	0.00238095	6
125	0.0031746	6
126	0.0015873	6
127	0.00396825	6
128	0.00238095	6
129	0.0047619	6
130	0.00238095	6
131	0.000793651	6
132	0.00634921	6
133	0.00238095	6
134	0.0031746	6
135	0.00238095	6
136	0.00396825	6
137	0.000793651	6
138	0.00634921	6
139	0.00238095	6
140	0	6
141	0.000793651	1
142	0.00238095	1
143	0.0015873	1
144	0.0047619	1
145	0.0047619	1
146	0.00396825	1
147	0.00555556	1
148	0.00555556	1
149	0.0015873	1
150	0.0015873	1
151	0.000793651	7
152	0.000793651	7
153	0.0015873	7
154	0.0031746	7
155	0.0015873	7
156	0.00555556	7
157	0.0031746	7
158	0.00396825	7
159	0.0031746	7
160	0.00238095	7
161	0.00634921	7
162	0.0031746	7
163	0.00634921	7
164	0.00396825	7
165	0.00238095	7
166	0.00396825	7
167	0.0047619	7
168	0.00396825	7
169	0.000793651	7
170	0.0015873	7
171	0.000793651	1
172	0.0015873	1
173	0.00238095	1
174	0.0015873	1
175	0.00555556	1
176	0.00793651	1
177	0.0047619	1
178	0.0047619	1
179	0.0031746	1
180	0.0015873	1
181	0.0015873	8
182	0.00238095	8
183	0.000793651	8
184	0.0031746	8
185	0.0047619	8
186	0.00396825	8
187	0.00396825	8
188	0.00634921	8
189	0.000793651	8
190	0.00396825	8
191	0.0031746	8
192	0.000793651	8
193	0.00396825	8
194	0.00634921	8
195	0.00396825	8
196	0.0031746	8
197	0.0031746	8
198	0.0015873	8
199	0.00238095	8
200	0.00238095	8
201	0	1
202	0.0015873	1
203	0.00555556	1
204	0.0031746	1
205	0.00238095	1
206	0.00634921	1
207	0.00634921	1
208	0.00238095	1
209	0.0047619	1
210	0.0015873	1
211	0.0015873	9
212	0.000793651	9
213	0	9
214	0.000793651	9
215	0.0047619	9
216	0.0015873	9
217	0.00396825	9
218	0.0031746	9
219	0.00634921	9
220	0.0015873	9
221	0.00238095	9
222	0.0047619	9
223	0.00555556	9
224	0.0031746	9
225	0.00555556	9
226	0.00634921	9
227	0.00238095	9
228	0.0015873	9
229	0	9
230	0	9
231	0.0015873	1
232	0.0031746	1
233	0.00634921	1
234	0.00238095	1
235	0.0031746	1
236	0.00714286	1
237	0.00396825	1
238	0.00555556	1
239	0.0015873	1
240	0.0015873	1
241	0.000793651	10
242	0.00396825	10
243	0	10
244	0.000793651	10
245	0.000793651	10
246	0.00714286	10
247	0.0047619	10
248	0.00238095	10
249	0.00238095	10
250	0.0031746	10
251	0.0031746	10
252	0.0047619	10
253	0.00793651	10
254	0.00555556	10
255	0.0015873	10
256	0.00952381	10
257	0.00396825	10
258	0.0015873	10
259	0.000793651	10
260	0	10
261	0.00238095	1
262	0.000793651	1
263	0.00238095	1
264	0.00555556	1
265	0.0031746	1
266	0.00396825	1
267	0.0015873	1
268	0.0031746	1
269	0.00238095	1
270	0.0015873	1
271	0.000793651	11
272	0.0015873	11
273	0.00238095	11
274	0.0015873	11
275	0.00634921	11
276	0.00396825	11
277	0.00555556	11
278	0.00634921	11
279	0.0103175	11
280	0.00555556	11
281	0.00873016	11
282	0.00555556	11
283	0.00555556	11
284	0.0047619	11
285	0.0031746	11
286	0.00714286	11
287	0.00555556	11
288	0.0015873	11
289	0.000793651	11
290	0.00555556	11
##	Fully	folded	poly-nucleosomal	array
#histogram	beadType
1	0	2
2	0.00943396	2
3	0	2
4	0.00283019	2
5	0.00471698	2
6	0.00377358	2
7	0.00566038	2
8	0.00660377	2
9	0.00377358	2
10	0.00754717	2
11	0.00283019	2
12	0.00471698	2
13	0.00754717	2
14	0.00377358	2
15	0.00660377	2
16	0.00471698	2
17	0.00566038	2
18	0.00377358	2
19	0.00283019	2
20	0	2
21	0.000943396	1
22	0.00377358	1
23	0.00471698	1
24	0.00943396	1
25	0.00849057	1
26	0.00377358	1
27	0.00660377	1
28	0.00566038	1
29	0.00471698	1
30	0.00377358	1
31	0	3
32	0.00188679	3
33	0	3
34	0.00188679	3
35	0	3
36	0.00471698	3
37	0.00377358	3
38	0.00283019	3
39	0.00754717	3
40	0.00471698	3
41	0.000943396	3
42	0.00377358	3
43	0.00471698	3
44	0.000943396	3
45	0.00283019	3
46	0.00188679	3
47	0.000943396	3
48	0.00188679	3
49	0	3
50	0.00188679	3
51	0.00471698	1
52	0.00660377	1
53	0.00471698	1
54	0.00660377	1
55	0.00471698	1
56	0.0132075	1
57	0.0188679	1
58	0.00471698	1
59	0.00566038	1
60	0.00660377	1
61	0.000943396	4
62	0.00188679	4
63	0	4
64	0.000943396	4
65	0.00566038	4
66	0.00283019	4
67	0.000943396	4
68	0.00377358	4
69	0.00377358	4
70	0.00566038	4
71	0.00283019	4
72	0.00188679	4
73	0.00188679	4
74	0.00471698	4
75	0.00188679	4
76	0.00188679	4
77	0.00283019	4
78	0.00188679	4
79	0.00471698	4
80	0.00188679	4
81	0.000943396	1
82	0.00283019	1
83	0.00660377	1
84	0.00754717	1
85	0.00849057	1
86	0.00943396	1
87	0.0113208	1
88	0.00660377	1
89	0.00188679	1
90	0.00471698	1
91	0	5
92	0.00188679	5
93	0.000943396	5
94	0.00188679	5
95	0.00188679	5
96	0.00188679	5
97	0	5
98	0.00283019	5
99	0.00283019	5
100	0.00377358	5
101	0.00188679	5
102	0.00188679	5
103	0.00377358	5
104	0	5
105	0.00283019	5
106	0.00188679	5
107	0.00188679	5
108	0.00188679	5
109	0.00188679	5
110	0.000943396	5
111	0.00377358	1
112	0.000943396	1
113	0.00283019	1
114	0.00943396	1
115	0.00188679	1
116	0.00754717	1
117	0.0103774	1
118	0.00471698	1
119	0.00283019	1
120	0.000943396	1
121	0.00283019	6
122	0.000943396	6
123	0.000943396	6
124	0	6
125	0.000943396	6
126	0.000943396	6
127	0.000943396	6
128	0.00283019	6
129	0.00188679	6
130	0.000943396	6
131	0	6
132	0.00283019	6
133	0.000943396	6
134	0.00188679	6
135	0.00471698	6
136	0.00471698	6
137	0.00283019	6
138	0.00283019	6
139	0	6
140	0.00283019	6
141	0	1
142	0.00283019	1
143	0.00188679	1
144	0.00566038	1
145	0.00849057	1
146	0.00849057	1
147	0.00471698	1
148	0.00660377	1
149	0.00943396	1
150	0.00283019	1
151	0.00188679	7
152	0.00283019	7
153	0.000943396	7
154	0.000943396	7
155	0.00283019	7
156	0.00188679	7
157	0.00377358	7
158	0.00377358	7
159	0.000943396	7
160	0	7
161	0	7
162	0.00377358	7
163	0.000943396	7
164	0.000943396	7
165	0.000943396	7
166	0.00188679	7
167	0.000943396	7
168	0.00188679	7
169	0.000943396	7
170	0.00188679	7
171	0.00188679	1
172	0.000943396	1
173	0.00471698	1
174	0.00660377	1
175	0.00849057	1
176	0.00943396	1
177	0.00943396	1
178	0.00754717	1
179	0.00283019	1
180	0.00188679	1
181	0	8
182	0.000943396	8
183	0.000943396	8
184	0.00471698	8
185	0.00188679	8
186	0	8
187	0.00283019	8
188	0.00377358	8
189	0.00283019	8
190	0.00188679	8
191	0	8
192	0.00188679	8
193	0.00188679	8
194	0.000943396	8
195	0.00188679	8
196	0	8
197	0.00566038	8
198	0.00188679	8
199	0.00188679	8
200	0.00283019	8
201	0.00188679	1
202	0.00283019	1
203	0.00377358	1
204	0.00471698	1
205	0.00943396	1
206	0.00849057	1
207	0.00754717	1
208	0.00566038	1
209	0.00377358	1
210	0.00283019	1
211	0.000943396	9
212	0.00188679	9
213	0	9
214	0	9
215	0.00471698	9
216	0	9
217	0.00377358	9
218	0.00283019	9
219	0	9
220	0.00188679	9
221	0	9
222	0.00188679	9
223	0.00188679	9
224	0.000943396	9
225	0.00377358	9
226	0.00188679	9
227	0.000943396	9
228	0	9
229	0.00188679	9
230	0.000943396	9
231	0.000943396	1
232	0.00283019	1
233	0.00754717	1
234	0.00849057	1
235	0.00849057	1
236	0.00754717	1
237	0.00566038	1
238	0.00660377	1
239	0.00283019	1
240	0.00377358	1
241	0.00566038	10
242	0.000943396	10
243	0.00188679	10
244	0.000943396	10
245	0.00283019	10
246	0.00283019	10
247	0.000943396	10
248	0.00188679	10
249	0.000943396	10
250	0.00377358	10
251	0.00377358	10
252	0.00377358	10
253	0.00471698	10
254	0.00471698	10
255	0.00566038	10
256	0.00377358	10
257	0.000943396	10
258	0.00283019	10
259	0.00283019	10
260	0.000943396	10
261	0	1
262	0.00188679	1
263	0.00471698	1
264	0.00660377	1
265	0.00566038	1
266	0.00660377	1
267	0.00754717	1
268	0.00471698	1
269	0.00283019	1
270	0.00566038	1
271	0.00283019	11
272	0.00188679	11
273	0.00283019	11
274	0.00566038	11
275	0.00660377	11
276	0.00471698	11
277	0.00377358	11
278	0.00943396	11
279	0.00660377	11
280	0.00377358	11
281	0.00471698	11
282	0.00754717	11
283	0.00283019	11
284	0.00566038	11
285	0.00377358	11
286	0.00377358	11
287	0.00283019	11
288	0.00188679	11
289	0.00377358	11
290	0.00471698	11
##	2-start	helix	(zig-zag)	folded	poly-nucleosomal	array
#histogram	beadType
1	0	2
2	0.0050813	2
3	0	2
4	0.00813008	2
5	0.00609756	2
6	0.00813008	2
7	0.0050813	2
8	0.00101626	2
9	0.0101626	2
10	0.00813008	2
11	0.0121951	2
12	0.00914634	2
13	0.00609756	2
14	0.0111789	2
15	0.00609756	2
16	0.0101626	2
17	0.00304878	2
18	0.00203252	2
19	0.00203252	2
20	0	2
21	0.00101626	1
22	0.00203252	1
23	0.00101626	1
24	0.00406504	1
25	0.0050813	1
26	0.00101626	1
27	0	1
28	0.00101626	1
29	0	1
30	0.00101626	1
31	0.00101626	3
32	0	3
33	0.00203252	3
34	0.00304878	3
35	0.0050813	3
36	0.00609756	3
37	0.0050813	3
38	0.00609756	3
39	0.0050813	3
40	0.0152439	3
41	0.00609756	3
42	0.0142276	3
43	0.00914634	3
44	0.00406504	3
45	0.0111789	3
46	0.00304878	3
47	0.00101626	3
48	0.00203252	3
49	0	3
50	0.00101626	3
51	0.00101626	1
52	0.00101626	1
53	0.00101626	1
54	0	1
55	0.00304878	1
56	0.00304878	1
57	0.00203252	1
58	0.00304878	1
59	0.00101626	1
60	0.0050813	1
61	0.00101626	4
62	0.00203252	4
63	0.00203252	4
64	0.00101626	4
65	0.00304878	4
66	0.00101626	4
67	0.0050813	4
68	0.00101626	4
69	0.0050813	4
70	0.00304878	4
71	0.00406504	4
72	0.00914634	4
73	0.0050813	4
74	0.0050813	4
75	0.00304878	4
76	0.00101626	4
77	0.00406504	4
78	0	4
79	0	4
80	0	4
81	0	1
82	0.00101626	1
83	0.00203252	1
84	0.0050813	1
85	0.00101626	1
86	0.00406504	1
87	0.00101626	1
88	0.00101626	1
89	0.00304878	1
90	0.00101626	1
91	0.00304878	5
92	0.00203252	5
93	0	5
94	0.00101626	5
95	0.00711382	5
96	0.00609756	5
97	0.0050813	5
98	0.00711382	5
99	0.0050813	5
100	0.00304878	5
101	0.0050813	5
102	0.00609756	5
103	0.00406504	5
104	0.00406504	5
105	0.00304878	5
106	0.00304878	5
107	0.00304878	5
108	0	5
109	0.00304878	5
110	0.00101626	5
111	0	1
112	0	1
113	0	1
114	0	1
115	0	1
116	0	1
117	0.00203252	1
118	0.00101626	1
119	0.00101626	1
120	0.00406504	1
121	0.00101626	6
122	0.00101626	6
123	0.00101626	6
124	0	6
125	0.00203252	6
126	0.00406504	6
127	0.00609756	6
128	0.00609756	6
129	0.00304878	6
130	0.0050813	6
131	0.0121951	6
132	0.00406504	6
133	0.00711382	6
134	0.00609756	6
135	0.00304878	6
136	0.00406504	6
137	0.00304878	6
138	0.00203252	6
139	0	6
140	0	6
141	0.00304878	1
142	0	1
143	0.00101626	1
144	0	1
145	0.00203252	1
146	0.00304878	1
147	0.00203252	1
148	0.00203252	1
149	0.00406504	1
150	0	1
151	0	7
152	0	7
153	0.00203252	7
154	0.00304878	7
155	0.00406504	7
156	0.00203252	7
157	0.0050813	7
158	0.00609756	7
159	0.00711382	7
160	0.00609756	7
161	0.00304878	7
162	0.00914634	7
163	0.00813008	7
164	0.00101626	7
165	0.00813008	7
166	0.00609756	7
167	0.00203252	7
168	0.00304878	7
169	0.00203252	7
170	0.00101626	7
171	0.00101626	1
172	0.00203252	1
173	0.00304878	1
174	0	1
175	0.00406504	1
176	0.00101626	1
177	0.00304878	1
178	0.00304878	1
179	0.00101626	1
180	0	1
181	0.00101626	8
182	0.00101626	8
183	0.00101626	8
184	0.00101626	8
185	0.00203252	8
186	0.0050813	8
187	0.00203252	8
188	0.00813008	8
189	0.00406504	8
190	0.0050813	8
191	0.00914634	8
192	0.00406504	8
193	0.00609756	8
194	0.00609756	8
195	0.00406504	8
196	0.0050813	8
197	0.00406504	8
198	0.00304878	8
199	0.00203252	8
200	0	8
201	0.00304878	1
202	0.00101626	1
203	0	1
204	0.00203252	1
205	0.00101626	1
206	0.00203252	1
207	0	1
208	0	1
209	0.00101626	1
210	0.00101626	1
211	0.00203252	9
212	0.00101626	9
213	0	9
214	0.00304878	9
215	0.00101626	9
216	0.00304878	9
217	0.00406504	9
218	0.00609756	9
219	0.0050813	9
220	0.00813008	9
221	0.0050813	9
222	0.00914634	9
223	0.00101626	9
224	0.00711382	9
225	0.00101626	9
226	0.00406504	9
227	0.00406504	9
228	0.00203252	9
229	0.00203252	9
230	0.00101626	9
231	0.00203252	1
232	0.00203252	1
233	0.00203252	1
234	0	1
235	0.00203252	1
236	0.00101626	1
237	0.00203252	1
238	0.00101626	1
239	0	1
240	0	1
241	0.00203252	10
242	0.00203252	10
243	0.00203252	10
244	0.00304878	10
245	0.00609756	10
246	0.0050813	10
247	0.00813008	10
248	0.0162602	10
249	0.0050813	10
250	0.00813008	10
251	0.0121951	10
252	0.00711382	10
253	0.00406504	10
254	0.00609756	10
255	0.00711382	10
256	0.00914634	10
257	0.00406504	10
258	0.00406504	10
259	0	10
260	0.00304878	10
261	0	1
262	0.00203252	1
263	0.00101626	1
264	0.00304878	1
265	0.00101626	1
266	0.00304878	1
267	0	1
268	0.00101626	1
269	0.00101626	1
270	0.00203252	1
271	0.00101626	11
272	0.00304878	11
273	0.00304878	11
274	0.00609756	11
275	0.0101626	11
276	0.00813008	11
277	0.00609756	11
278	0.0101626	11
279	0.0121951	11
280	0.00813008	11
281	0.00101626	11
282	0.00711382	11
283	0.00406504	11
284	0.0050813	11
285	0.00304878	11
286	0.00101626	11
287	0.0050813	11
288	0.00304878	11
289	0.00304878	11
290	0.0101626	11
###	DATA	FOR	PANEL	2F
#	Bending	energy	as	a	function	of	bead	index
#	Open	poly-nucl	fibre
#
0	4.24399e-317	4.24399e-317
1	0.168633	0.000392292
2	0.157784	0.00148468
3	156.13	2.04238
4	153.559	2.42623
5	151.742	2.68644
6	151.387	2.73387
7	151.106	2.79627
8	151.09	2.75682
9	151.501	2.70195
10	152.052	2.60929
11	151.425	2.70663
12	150.376	2.91286
13	151.682	2.68917
14	151.827	2.6602
15	153.645	2.40585
16	156.269	2.0199
17	159.658	1.5424
18	163.243	1.08929
19	164.033	0.982293
20	163.605	1.00618
21	163.861	0.994154
22	163.712	1.01346
23	163.655	1.03798
24	163.973	0.990987
25	164.312	0.938654
26	162.914	1.10132
27	163.87	0.981554
28	163.828	1.01301
29	163.564	1.04334
30	163.428	1.04473
31	163.244	1.07563
32	159.422	1.56428
33	156.15	2.03772
34	152.993	2.51818
35	152.272	2.62079
36	150.801	2.83088
37	151.305	2.75163
38	151.333	2.73835
39	151.651	2.67556
40	151.292	2.73466
41	150.749	2.82641
42	151.796	2.65047
43	151.448	2.72528
44	151.443	2.74023
45	153.106	2.49759
46	156.177	2.03995
47	159.534	1.55285
48	163.4	1.05491
49	163.45	1.04651
50	163.833	1.01257
51	163.971	0.991886
52	163.736	1.00082
53	163.882	0.984149
54	164.309	0.963648
55	163.665	1.01125
56	163.575	1.02996
57	163.863	1.01215
58	163.411	1.06301
59	163.544	1.02134
60	163.27	1.07462
61	162.824	1.14495
62	159.329	1.5908
63	156.072	2.04599
64	153.021	2.5104
65	152.145	2.61926
66	151.399	2.73561
67	151.642	2.68137
68	151.19	2.76584
69	151.487	2.69738
70	151.631	2.66544
71	151.255	2.74675
72	150.831	2.79711
73	151.256	2.74165
74	151.905	2.66013
75	152.76	2.53969
76	155.576	2.12623
77	159.632	1.54919
78	162.837	1.10216
79	163.675	1.02339
80	163.674	1.02622
81	163.474	1.05334
82	163.273	1.06919
83	163.625	1.02484
84	163.391	1.05308
85	163.827	1.00314
86	163.271	1.06367
87	163.735	1.00433
88	163.721	1.02436
89	163.424	1.05569
90	163.715	1.01785
91	162.934	1.12095
92	159.446	1.56413
93	156.215	2.01784
94	153.21	2.4648
95	152.28	2.61024
96	151.567	2.71543
97	150.964	2.80379
98	151.237	2.77383
99	151.927	2.63035
100	151.422	2.70666
101	151.428	2.72483
102	150.952	2.81121
103	151.505	2.71426
104	151.805	2.6961
105	153.478	2.44266
106	155.669	2.1226
107	159.692	1.52689
108	162.844	1.10284
109	163.515	1.03675
110	164.096	0.960882
111	163.499	1.03767
112	164.013	0.982478
113	163.669	1.00448
114	163.392	1.048
115	163.428	1.03753
116	164.164	0.974435
117	163.826	0.99612
118	163.803	1.01434
119	162.766	1.11951
120	163.526	1.04697
121	162.789	1.11644
122	159.664	1.53434
123	155.743	2.09819
124	153.508	2.42146
125	152.028	2.66288
126	151.397	2.73068
127	151.51	2.70824
128	151.486	2.69719
129	151.471	2.68068
130	151.235	2.71861
131	151.896	2.63694
132	150.586	2.8627
133	150.649	2.86404
134	152.631	2.54051
135	154.072	2.35734
136	155.693	2.0993
137	159.73	1.54264
138	163.522	1.04792
139	163.864	0.993747
140	163.608	1.03587
141	163.894	0.9833
142	163.689	1.03007
143	164.014	1.00103
144	163.671	1.00405
145	164.046	0.977014
146	163.75	1.0093
147	163.676	1.01499
148	163.589	1.01421
149	163.593	1.01232
150	164.015	0.985226
151	163.318	1.07419
152	159.877	1.51368
153	156.084	2.02466
154	153.974	2.36603
155	152.371	2.60679
156	151.34	2.73173
157	150.992	2.79824
158	152.08	2.60042
159	150.698	2.83139
160	151.102	2.75486
161	151.371	2.71878
162	151.502	2.72892
163	150.746	2.83231
164	152.236	2.61629
165	154.321	2.31408
166	156.122	2.06225
167	159.901	1.50844
168	163.142	1.08067
169	163.423	1.04766
170	163.723	1.02089
171	163.934	0.993923
172	163.908	0.997276
173	163.297	1.06687
174	163.669	1.02796
175	163.597	1.04408
176	163.571	1.045
177	164.039	0.971503
178	163.183	1.07299
179	163.868	0.988695
180	163.894	0.985761
181	162.985	1.09957
182	159.493	1.56072
183	156.276	2.01179
184	153.263	2.48054
185	152.035	2.62423
186	150.975	2.78975
187	151.055	2.77137
188	151.288	2.71088
189	151.512	2.70747
190	151.395	2.71441
191	151.197	2.75039
192	151.083	2.7936
193	151.469	2.72877
194	151.757	2.70781
195	153.807	2.38794
196	156.458	2.00887
197	159.768	1.5375
198	162.602	1.15738
199	163.746	1.01444
200	163.091	1.08931
201	163.984	0.988761
202	164.004	0.970631
203	163.551	1.02213
204	163.343	1.06586
205	163.86	0.990895
206	164.329	0.944994
207	163.701	1.0131
208	163.944	0.984786
209	163.802	1.008
210	164.337	0.940538
211	163.305	1.05888
212	159.181	1.63032
213	156.674	1.97427
214	153.443	2.44474
215	152.505	2.56281
216	151.142	2.79382
217	151.767	2.67013
218	151.032	2.78401
219	151.883	2.62905
220	150.989	2.78505
221	151.202	2.76008
222	151.373	2.72043
223	152.095	2.61486
224	151.454	2.74339
225	153.602	2.43129
226	156.19	2.03735
227	159.783	1.52991
228	162.991	1.12216
229	163.918	0.980174
230	163.396	1.04116
231	163.423	1.0457
232	163.568	1.0287
233	163.717	1.01059
234	163.721	1.02335
235	163.476	1.04191
236	163.498	1.03655
237	163.496	1.03782
238	163.957	0.9838
239	163.421	1.04735
240	163.594	1.03083
241	163.212	1.07627
242	159.494	1.55855
243	156.047	2.0545
244	153.823	2.41236
245	151.73	2.73442
246	151.544	2.70502
247	151.25	2.75726
248	151.347	2.72457
249	152.097	2.60402
250	150.875	2.8099
251	151.402	2.7168
252	151.2	2.77716
253	151.585	2.68977
254	151.624	2.72763
255	153.6	2.39413
256	155.854	2.06417
257	159.955	1.50131
258	162.921	1.11074
259	163.927	0.976691
260	164.1	0.969899
261	163.669	1.02976
262	163.804	1.01018
263	163.463	1.04348
264	163.482	1.052
265	163.625	1.03847
266	163.853	0.991254
267	163.719	1.00387
268	163.384	1.04327
269	163.364	1.04883
270	164.067	0.977869
271	162.888	1.12588
272	159.609	1.54014
273	155.929	2.10567
274	153.664	2.37441
275	151.222	2.77836
276	150.79	2.83669
277	151.94	2.64236
278	150.872	2.80347
279	151.291	2.74249
280	151.702	2.65957
281	150.647	2.83548
282	151.003	2.76603
283	151.573	2.67894
284	151.661	2.70724
285	152.981	2.50952
286	155.558	2.13579
287	159.325	1.57346
288	162.878	1.12807
289	0	0
#Partially	folded	poly-nucl	fibre
#
0	4.24399e-317	4.24399e-317
1	0.163258	0.000847766
2	0.167875	0.000446135
3	156.785	1.94642
4	153.678	2.39562
5	152.377	2.60638
6	151.696	2.68702
7	151.313	2.72749
8	151.498	2.7159
9	150.865	2.83775
10	151.563	2.68919
11	151.657	2.67208
12	150.942	2.81093
13	151.81	2.64992
14	152.109	2.63331
15	153.308	2.46403
16	156.522	1.96327
17	159.76	1.53015
18	162.239	1.19211
19	162.659	1.14944
20	161.634	1.28051
21	160.657	1.40769
22	159.87	1.53144
23	158.744	1.67332
24	157.712	1.83746
25	157.864	1.82823
26	158.489	1.73815
27	160.199	1.4975
28	160.517	1.44003
29	161.841	1.23597
30	163.043	1.10687
31	162.718	1.12115
32	159.955	1.49685
33	156.773	1.94447
34	154.64	2.23455
35	152.756	2.53388
36	151.606	2.71467
37	151.331	2.7636
38	151.981	2.647
39	151.929	2.61409
40	151.515	2.7033
41	151.221	2.75512
42	152.037	2.63208
43	152.371	2.58066
44	152.951	2.52666
45	154.434	2.29808
46	157.466	1.86692
47	160.88	1.36707
48	162.329	1.19233
49	162.737	1.12945
50	162.382	1.20914
51	161.055	1.36229
52	159.814	1.54737
53	158.496	1.74048
54	159.072	1.65027
55	158.772	1.70771
56	159.45	1.60415
57	160.598	1.43577
58	161.405	1.32728
59	162.216	1.20402
60	162.993	1.10402
61	162.36	1.17168
62	160.216	1.49384
63	157.295	1.85895
64	154.12	2.33563
65	152.818	2.52629
66	151.895	2.65724
67	151.516	2.68849
68	152.116	2.60807
69	151.524	2.6974
70	151.494	2.73059
71	151.758	2.67069
72	151.063	2.79901
73	151.845	2.6651
74	152.45	2.58751
75	154.403	2.29197
76	157.114	1.8964
77	160.202	1.46129
78	162.86	1.12299
79	163.044	1.0968
80	161.965	1.25708
81	161.452	1.30861
82	160.35	1.44828
83	159.479	1.57086
84	158.913	1.64386
85	158.587	1.71785
86	159.271	1.60103
87	160.195	1.50794
88	161.016	1.36524
89	161.853	1.25735
90	163.147	1.09834
91	162.714	1.15111
92	161.136	1.33659
93	157.081	1.90783
94	154.62	2.2576
95	152.962	2.51664
96	151.828	2.67496
97	152.088	2.60864
98	151.524	2.71483
99	151.139	2.78818
100	151.754	2.68463
101	151.738	2.66793
102	152.165	2.60373
103	151.653	2.69518
104	153.05	2.51526
105	154.108	2.36032
106	156.917	1.91805
107	160.152	1.46776
108	162.119	1.19826
109	163.092	1.0802
110	162.122	1.21807
111	160.908	1.39832
112	159.348	1.60966
113	158.766	1.69051
114	158.535	1.70951
115	158.956	1.66028
116	158.69	1.72635
117	159.87	1.51095
118	161.192	1.33036
119	162.075	1.23151
120	162.919	1.11826
121	162.988	1.10938
122	160.376	1.43733
123	156.772	1.96512
124	154.061	2.34262
125	152.419	2.5968
126	152.277	2.60188
127	151.919	2.63478
128	151.005	2.78181
129	151.108	2.74954
130	152.03	2.5938
131	151.345	2.73472
132	152.017	2.6232
133	151.623	2.72179
134	153.103	2.49093
135	154.655	2.22709
136	156.721	1.9642
137	160.267	1.45345
138	162.85	1.10868
139	162.983	1.12439
140	162.003	1.24826
141	161.592	1.28112
142	160.166	1.49126
143	159.711	1.54343
144	158.969	1.65564
145	158.888	1.69394
146	159.423	1.60368
147	159.775	1.54179
148	160.739	1.40256
149	161.58	1.29133
150	162.895	1.11547
151	162.815	1.14266
152	160.736	1.39737
153	157.194	1.89356
154	154.607	2.27398
155	153.071	2.49651
156	152.227	2.61222
157	151.919	2.65067
158	151.433	2.72876
159	151.614	2.70015
160	151.638	2.67404
161	151.558	2.6799
162	151.14	2.80261
163	151.776	2.67712
164	152.569	2.57317
165	154.323	2.30516
166	156.812	1.93859
167	160.334	1.46293
168	162.723	1.12355
169	162.925	1.1234
170	162.209	1.20922
171	161.163	1.34943
172	159.814	1.53083
173	159.306	1.62922
174	158.439	1.73792
175	158.215	1.7766
176	159.461	1.57292
177	159.549	1.57096
178	160.811	1.38913
179	161.902	1.2435
180	162.688	1.16993
181	163.117	1.09884
182	160.518	1.42337
183	156.895	1.92338
184	154.326	2.31637
185	153.16	2.45712
186	152.06	2.63555
187	151.649	2.70415
188	152.041	2.6294
189	151.056	2.7832
190	152.268	2.58772
191	151.446	2.73167
192	151.893	2.63733
193	152.381	2.59168
194	152.719	2.53024
195	154.149	2.3214
196	156.745	1.95813
197	160.135	1.48594
198	163.112	1.08672
199	162.648	1.1444
200	162.567	1.17618
201	161.112	1.34961
202	159.942	1.50502
203	159.273	1.63851
204	159.208	1.64201
205	158.535	1.69918
206	159.039	1.64721
207	160.19	1.47531
208	161.36	1.32805
209	162.527	1.16204
210	163.584	1.03537
211	162.985	1.11835
212	160.363	1.44121
213	156.449	1.98572
214	155.083	2.20401
215	152.719	2.55437
216	152.414	2.5625
217	151.39	2.71453
218	151.694	2.65411
219	151.575	2.68544
220	151.757	2.63704
221	151.641	2.68467
222	151.57	2.68805
223	151.7	2.69718
224	152.19	2.63171
225	154.254	2.30506
226	157.15	1.88999
227	159.605	1.55109
228	162.885	1.09829
229	162.972	1.11229
230	162.266	1.20533
231	160.517	1.42846
232	159.933	1.54931
233	158.97	1.66224
234	158.861	1.66765
235	158.846	1.6703
236	158.828	1.65532
237	160.313	1.45849
238	160.83	1.39545
239	162.488	1.17305
240	163.251	1.08573
241	162.393	1.17734
242	160.055	1.48368
243	156.946	1.89625
244	154.394	2.30015
245	152.347	2.61144
246	152.205	2.60451
247	152	2.65107
248	151.297	2.743
249	152.364	2.55577
250	151.348	2.73213
251	151.387	2.72784
252	151.218	2.76425
253	151.856	2.66252
254	153.165	2.46229
255	154.674	2.25079
256	157.03	1.89872
257	160.795	1.36745
258	162.499	1.16124
259	162.781	1.14849
260	161.658	1.26929
261	160.647	1.41993
262	159.279	1.58658
263	158.266	1.76034
264	157.586	1.85199
265	157.596	1.88389
266	159.088	1.63942
267	159.204	1.61045
268	161.071	1.34266
269	162.028	1.23787
270	163.006	1.10253
271	162.764	1.10834
272	159.621	1.5292
273	156.238	2.03275
274	153.719	2.40945
275	151.84	2.68499
276	151.65	2.69607
277	151.161	2.75391
278	151.749	2.64613
279	150.608	2.8446
280	151.843	2.63337
281	150.838	2.80808
282	151.165	2.7603
283	151.185	2.76521
284	152.174	2.60765
285	153.175	2.48385
286	155.827	2.07962
287	160.21	1.4796
288	162.786	1.13595
289	0	0
#fully	folded	fibre
#
0	4.24399e-317	4.24399e-317
1	0.170811	0.000256653
2	0.16325	0.000848592
3	148.032	3.51399
4	147.093	3.65391
5	147.71	3.49309
6	147.787	3.50882
7	147.13	3.63464
8	147.953	3.48845
9	147.977	3.46646
10	147.841	3.47663
11	147.54	3.557
12	147.264	3.60638
13	147.276	3.61588
14	146.378	3.80859
15	146.716	3.71025
16	147.744	3.59115
17	151.931	2.83034
18	155.429	2.24996
19	157.393	1.94021
20	156.149	2.13883
21	154.501	2.41245
22	152.284	2.82241
23	149.832	3.29701
24	148.122	3.60661
25	149.112	3.44762
26	149.634	3.31916
27	151.322	2.96651
28	154.77	2.39595
29	157.373	1.96906
30	157.246	1.99287
31	157.081	1.96988
32	152.292	2.72188
33	149.648	3.16626
34	147.564	3.51012
35	146.681	3.71074
36	147.726	3.53347
37	146.33	3.77944
38	149.059	3.26123
39	148.464	3.34926
40	147.915	3.45184
41	147.494	3.53651
42	147.111	3.64602
43	147.647	3.55259
44	146.625	3.76711
45	148.197	3.45534
46	148.068	3.46658
47	152.096	2.78554
48	157.422	1.89726
49	157.129	1.97127
50	156.126	2.14395
51	153.554	2.61642
52	152.237	2.85097
53	149.859	3.27435
54	147.465	3.70608
55	147.434	3.78312
56	150.071	3.2659
57	152.639	2.76197
58	154.195	2.48873
59	156.237	2.12261
60	157.098	1.99371
61	156.555	2.02558
62	152.029	2.73773
63	148.856	3.32312
64	147.7	3.53244
65	147.487	3.5894
66	146.706	3.72623
67	146.788	3.67845
68	148.399	3.38316
69	148.048	3.44209
70	148.07	3.42328
71	147.828	3.46591
72	146.57	3.76818
73	148.058	3.43997
74	147.304	3.57328
75	147.631	3.55918
76	148.822	3.32886
77	152.715	2.61787
78	157.031	1.9784
79	157.598	1.90779
80	156.436	2.13179
81	154.879	2.35897
82	150.877	3.07343
83	150.155	3.22501
84	147.597	3.70173
85	148.653	3.4791
86	149.504	3.35897
87	150.768	3.12551
88	154.413	2.43684
89	156.386	2.13246
90	158.025	1.86064
91	157.074	1.99028
92	152.763	2.65429
93	148.68	3.35628
94	148.18	3.45303
95	146.193	3.81366
96	147.418	3.59018
97	147.867	3.48468
98	147.783	3.48715
99	148.384	3.35565
100	148.021	3.44877
101	147.57	3.56071
102	147.531	3.55857
103	146.978	3.68645
104	147.053	3.6434
105	147.805	3.5337
106	148.913	3.3353
107	152.912	2.66133
108	156.48	2.06825
109	157.679	1.88447
110	155.548	2.28756
111	154.044	2.50478
112	151.832	2.9156
113	150.277	3.19607
114	148.55	3.56912
115	148.54	3.5392
116	149.876	3.2891
117	152.303	2.84403
118	153.928	2.52643
119	155.463	2.27344
120	157.956	1.88243
121	156.443	2.05043
122	152.56	2.69042
123	149.342	3.19945
124	146.954	3.66728
125	147.601	3.50853
126	146.495	3.79244
127	147.545	3.53237
128	148.203	3.40277
129	148.406	3.3476
130	148.583	3.33912
131	148.07	3.44947
132	146.919	3.69851
133	147.276	3.62245
134	147.66	3.51567
135	147.341	3.6425
136	148.589	3.38497
137	152.95	2.59897
138	156.487	2.0488
139	157.759	1.87787
140	156.46	2.108
141	154.433	2.47664
142	151.255	3.06888
143	149.582	3.29784
144	148.338	3.57557
145	148.342	3.59852
146	149.839	3.24316
147	151.438	2.99014
148	154.667	2.40824
149	157.008	2.02644
150	157.321	1.9424
151	155.897	2.15589
152	152.533	2.66806
153	148.401	3.42642
154	146.996	3.66371
155	147.842	3.5017
156	146.878	3.70143
157	147.297	3.5992
158	147.79	3.52281
159	148.29	3.40645
160	148.447	3.34603
161	148.227	3.38447
162	147.53	3.54207
163	147.554	3.53699
164	147.315	3.60721
165	147.896	3.46168
166	148.551	3.40641
167	152.475	2.66473
168	156.995	1.9878
169	157.55	1.93944
170	155.888	2.20423
171	154.356	2.44771
172	151.734	2.93971
173	149.012	3.41763
174	147.855	3.67872
175	148.149	3.61082
176	149.836	3.27145
177	151.846	2.89407
178	154.607	2.40181
179	156.161	2.14592
180	157.302	1.96929
181	156.235	2.09832
182	152.217	2.72442
183	148.946	3.33284
184	147.719	3.49286
185	147.404	3.57216
186	147.23	3.61061
187	147.198	3.57845
188	147.844	3.49478
189	148.268	3.40735
190	148.669	3.31317
191	147.404	3.60082
192	147.025	3.63957
193	146.995	3.67879
194	147.46	3.59032
195	147.646	3.56013
196	149.23	3.26159
197	152.835	2.62785
198	156.445	2.06024
199	157.296	1.95717
200	155.832	2.18341
201	154.64	2.38399
202	152.633	2.7961
203	149.664	3.30811
204	148.355	3.53184
205	148.71	3.48859
206	150.035	3.21451
207	151.683	2.94068
208	154.884	2.38522
209	156.165	2.0973
210	157.929	1.88213
211	157.362	1.90759
212	151.986	2.76799
213	148.755	3.3555
214	147.372	3.58923
215	146.616	3.74802
216	148.22	3.42472
217	146.818	3.68663
218	147.763	3.52666
219	148.793	3.28656
220	147.887	3.49841
221	147.626	3.52139
222	147.114	3.62035
223	147.082	3.61681
224	146.635	3.72447
225	148.065	3.44429
226	148.461	3.38474
227	152.472	2.72628
228	157.155	1.95828
229	157.273	1.99289
230	156.741	2.04834
231	153.986	2.51476
232	151.825	2.96638
233	149.455	3.37159
234	148.634	3.51756
235	148.736	3.4949
236	150.857	3.09634
237	151.585	2.9453
238	154.422	2.46078
239	155.91	2.18584
240	157.81	1.86624
241	156.746	2.0291
[truncated: 351 more rows]

## Sheet: Sheet3
##DATA	FOR	FIGURE	3C
#	profile	of	integration	as	a	function	of	bead	index
#	index	avetype	avechip
1	1	0
2	1	0
3	1	0
4	1.04	0.06
5	1	0
6	1	0
7	1	0
8	1	0
9	1	0
10	1	0
11	1	0
12	1	0
13	1	0
14	1	0
15	1	0
16	1	0
17	1	0
18	1	0
19	1	0
20	1	0
21	1	0
22	1	0
23	1	0
24	1	0
25	1	0
26	1	0
27	1.04	0.02
28	1	0
29	1	0
30	1	0
31	1	0
32	1	0
33	1	0
34	1	0
35	1	0
36	1	0
37	1	0
38	1	0
39	1	0
40	1	0
41	1	0
42	1	0
43	1	0
44	1	0
45	1	0
46	1	0
47	1	0
48	1	0
49	1	0
50	1	0
51	1	0
52	1	0
53	1	0
54	1	0
55	1	0
56	1	0
57	1	0
58	1	0
59	1	0
60	1.04	0.08
61	1	0
62	1	0
63	1	0
64	1	0
65	1	0
66	1.04	0.02
67	1	0
68	1	0
69	1	0
70	1	0
71	2	0
72	2.02	0.02
73	2.02	0.02
74	2.02	0.04
75	2	0
76	2.04	0.04
77	2	0
78	2.06	0.08
79	2.04	0.06
80	2.06	0.12
81	2	0
82	2.04	0.04
83	2.02	0.02
84	2.02	0.06
85	2	0
86	2	0
87	2	0
88	2.04	0.06
89	2	0
90	2	0
91	2.02	0.04
92	2	0
93	2	0
94	2	0
95	2.04	0.06
96	2	0
97	2	0
98	2	0
99	2	0
100	2	0
101	1	0
102	1	0
103	1	0
104	1	0
105	1	0
106	1	0
107	1	0
108	1	0
109	1	0
110	1	0
111	1	0
112	1	0
113	1	0
114	1	0
115	1	0
116	1	0
117	1	0
118	1	0
119	1	0
120	1	0
121	1	0
122	1	0
123	1	0
124	1	0
125	1	0
126	1	0
127	1	0
128	1	0
129	1	0
130	1	0
131	1	0
132	1	0
133	1	0
134	1	0
135	1	0
136	1	0
137	1	0
138	1	0
139	1	0
140	1	0
141	1	0
142	1	0
143	1	0
144	1	0
145	1	0
146	1	0
147	1	0
148	1	0
149	1	0
150	1	0
151	1	0
152	1	0
153	1	0
154	1	0
155	1	0
156	1	0
157	1	0
158	1	0
159	1	0
160	1	0
161	1	0
162	1	0
163	1	0
164	1	0
165	1	0
166	1	0
167	1	0
168	1	0
169	1.04	0.02
170	1	0
171	2	0
172	2	0
173	2	0
174	2	0
175	2.02	0.02
176	2	0
177	2.02	0.02
178	2.02	0.04
179	2	0
180	2	0
181	2	0
182	2	0
183	2	0
184	2.02	0.02
185	2	0
186	2.02	0.02
187	2.02	0.02
188	2	0
189	2	0
190	2.02	0.04
191	2.02	0.02
192	2	0
193	2.04	0.04
194	2	0
195	2	0
196	2	0
197	2.02	0.02
198	2	0
199	2	0
200	2	0
201	1	0
202	1	0
203	1	0
204	1	0
205	1	0
206	1	0
207	1	0
208	1	0
209	1	0
210	1	0
211	1	0
212	1	0
213	1	0
214	1	0
215	1	0
216	1	0
217	1	0
218	1	0
219	1	0
220	1	0
221	1	0
222	1	0
223	1	0
224	1	0
225	1	0
226	1	0
227	1	0
228	1	0
229	1	0
230	1	0
231	1	0
232	1	0
233	1	0
234	1	0
235	1	0
236	1	0
237	1	0
238	1	0
239	1	0
240	1	0
241	1	0
242	1	0
243	1	0
244	1	0
245	1	0
246	1	0
247	1	0
248	1	0
249	1	0
250	1	0
251	1	0
252	1	0
253	1	0
254	1	0
255	1	0
256	1	0
257	1	0
258	1	0
259	1	0
260	1	0
261	1	0
262	1	0
263	1	0
264	1	0
265	1.04	0.02
266	1	0
267	1	0
268	1	0
269	1	0
270	1	0
271	2	0
272	2.02	0.02
273	2	0
274	2	0
275	2	0
276	2	0
277	2	0
278	2.02	0.02
279	2	0
280	2	0
281	2	0
282	2.02	0.02
283	2	0
284	2	0
285	2	0
286	2	0
287	2	0
288	2	0
289	2	0
290	2.02	0.02
291	2	0
292	2.02	0.02
293	2	0
294	2	0
295	2	0
296	2	0
297	2	0
298	2.04	0.04
299	2	0
300	2	0
301	1	0
302	1	0
303	1	0
304	1	0
305	1	0
306	1	0
307	1	0
308	1	0
309	1.04	0.02
310	1	0
311	1	0
312	1	0
313	1	0
314	1	0
315	1	0
316	1	0
317	1	0
318	1	0
319	1	0
320	1	0
321	1	0
322	1	0
323	1	0
324	1	0
325	1	0
326	1	0
327	1	0
328	1	0
329	1	0
330	1	0
331	1	0
332	1	0
333	1	0
334	1	0
335	1	0
336	1	0
337	1	0
338	1	0
339	1	0
340	1	0
341	1	0
342	1	0
343	1	0
344	1	0
345	1	0
346	1	0
347	1	0
348	1	0
349	1	0
350	1	0
351	1	0
352	1	0
353	1	0
354	1	0
355	1	0
356	1	0
357	1	0
358	1	0
359	1	0
360	1	0
361	1	0
362	1	0
363	1	0
364	1	0
365	1	0
366	1	0
367	1	0
368	1	0
369	1	0
370	1	0
371	2	0
372	2	0
373	2	0
374	2	0
375	2	0
376	2	0
377	2.02	0.02
378	2	0
379	2	0
380	2	0
381	2.02	0.02
382	2	0
383	2	0
384	2	0
385	2.02	0.02
386	2.02	0.02
387	2	0
388	2.02	0.02
389	2.02	0.02
390	2	0
391	2.02	0.02
392	2	0
393	2	0
394	2	0
395	2	0
396	2	0
397	2.02	0.02
398	2	0
399	2	0
400	2.02	0.04
401	1	0
402	1	0
403	1	0
404	1	0
405	1	0
406	1	0
407	1	0
408	1	0
409	1	0
410	1	0
411	1	0
412	1	0
413	1	0
414	1	0
415	1	0
416	1	0
417	1	0
418	1	0
419	1	0
420	1	0
421	1	0
422	1	0
423	1	0
424	1	0
425	1	0
426	1	0
427	1	0
428	1	0
429	1	0
430	1	0
431	1	0
432	1	0
433	1	0
434	1	0
435	1	0
436	1	0
437	1	0
438	1	0
439	1	0
440	1	0
441	1	0
442	1	0
443	1	0
444	1	0
445	1	0
446	1	0
447	1	0
448	1	0
449	1	0
450	1	0
451	1	0
452	1	0
453	1	0
454	1	0
455	1	0
456	1	0
457	1	0
458	1	0
459	1	0
460	1	0
461	1	0
462	1	0
463	1	0
464	1.04	0.02
465	1	0
466	1	0
467	1	0
468	1	0
469	1	0
470	1	0
471	2.02	0.02
472	2	0
473	2	0
474	2	0
475	2.04	0.06
476	2.04	0.04
477	2	0
478	2.02	0.02
479	2	0
480	2.02	0.02
481	2.04	0.06
482	2.02	0.02
483	2	0
484	2	0
485	2.04	0.04
486	2.04	0.04
487	2.02	0.04
488	2.02	0.04
489	2.02	0.02
490	2.02	0.04
491	2	0
492	2	0
493	2	0
494	2.06	0.14
495	2.06	0.06
496	2	0
497	2.02	0.02
498	2.02	0.06
499	2.02	0.04
500	2	0
501	1	0
502	1	0
503	1	0
504	1	0
505	1	0
506	1	0
507	1	0
508	1	0
509	1	0
510	1	0
511	1	0
512	1	0
513	1	0
514	1	0
515	1	0
516	1.04	0.02
517	1	0
518	1	0
519	1	0
520	1	0
521	1	0
522	1	0
523	1	0
524	1	0
525	1	0
526	1	0
527	1	0
528	1	0
529	1	0
530	1	0
531	1	0
532	1	0
533	1	0
534	1	0
535	1	0
536	1	0
537	1	0
538	1	0
539	1	0
540	1	0
541	1	0
542	1	0
543	1	0
544	1	0
545	1	0
546	1	0
547	1	0
548	1	0
549	1	0
550	1	0
551	1	0
552	1	0
553	1	0
554	1	0
555	1	0
556	1	0
557	1	0
558	1	0
559	1	0
560	1	0
561	1	0
562	1	0
563	1	0
564	1	0
565	1	0
566	1	0
567	1	0
568	1	0
569	1.04	0.04
570	1	0
571	2	0
572	2	0
573	2.08	0.08
574	2.02	0.04
575	2.04	0.04
576	2	0
577	2	0
578	2	0
579	2	0
580	2	0
581	2.02	0.02
582	2.02	0.02
583	2	0
584	2	0
585	2	0
586	2.02	0.02
587	2.04	0.04
588	2	0
589	2	0
590	2	0
591	2.02	0.02
592	2	0
593	2	0
594	2	0
595	2	0
596	2.04	0.04
597	2.06	0.08
598	2.02	0.04
599	2	0
600	2.02	0.02
601	1	0
602	1	0
603	1	0
604	1	0
605	1	0
606	1	0
607	1	0
608	1	0
609	1	0
610	1	0
611	1	0
612	1	0
613	1.04	0.02
614	1	0
615	1	0
616	1	0
617	1	0
618	1	0
619	1	0
620	1	0
621	1	0
622	1	0
623	1	0
624	1	0
625	1	0
626	1	0
627	1	0
628	1	0
629	1	0
630	1	0
631	1	0
632	1	0
633	1	0
634	1	0
635	1	0
636	1	0
637	1	0
638	1	0
639	1	0
640	1	0
641	1	0
642	1	0
643	1	0
644	1	0
645	1	0
646	1	0
647	1	0
648	1	0
649	1	0
650	1	0
651	1	0
652	1	0
653	1	0
654	1	0
655	1	0
656	1	0
657	1	0
658	1	0
659	1	0
660	1.04	0.02
661	1.04	0.04
662	1	0
663	1	0
664	1	0
665	1	0
666	1	0
667	1	0
668	1	0
669	1	0
670	1	0
671	2	0
672	2.02	0.04
673	2.02	0.02
674	2	0
675	2.02	0.02
676	2	0
677	2	0
678	2	0
679	2.02	0.02
680	2	0
681	2	0
682	2	0
683	2	0
684	2.02	0.02
685	2	0
686	2.02	0.02
687	2.02	0.02
688	2.02	0.04
689	2	0
690	2.02	0.02
691	2.04	0.06
692	2.02	0.02
693	2.04	0.08
694	2	0
695	2.04	0.04
696	2	0
697	2	0
698	2	0
699	2	0
700	2	0
701	1	0
702	1	0
703	1	0
704	1	0
705	1	0
706	1	0
707	1	0
708	1	0
709	1	0
710	1	0
711	1	0
712	1	0
713	1	0
714	1	0
715	1	0
716	1	0
717	1	0
718	1	0
719	1	0
720	1	0
721	1	0
722	1	0
723	1	0
724	1	0
725	1	0
726	1	0
727	1	0
728	1	0
729	1	0
730	1	0
731	1	0
732	1	0
733	1	0
734	1	0
735	1	0
736	1	0
737	1	0
738	1	0
739	1.04	0.02
740	1	0
741	1	0
742	1	0
743	1	0
744	1	0
745	1	0
746	1	0
747	1	0
748	1	0
749	1	0
750	1	0
751	1	0
752	1	0
753	1	0
754	1	0
755	1	0
756	1	0
757	1	0
758	1	0
759	1	0
760	1	0
761	1	0
762	1	0
763	1	0
764	1	0
765	1	0
766	1	0
767	1	0
768	1	0
769	1	0
770	1	0
771	2	0
772	2.02	0.02
773	2	0
774	2	0
775	2	0
776	2	0
777	2	0
778	2.02	0.04
779	2.02	0.02
780	2.02	0.02
781	2.02	0.02
782	2	0
783	2	0
784	2.02	0.04
785	2	0
786	2.02	0.02
787	2	0
788	2	0
789	2	0
790	2.02	0.02
791	2	0
792	2	0
793	2	0
794	2	0
795	2.02	0.02
796	2.02	0.02
797	2	0
798	2.02	0.02
799	2.02	0.04
800	2	0
801	1	0
802	1	0
803	1	0
804	1	0
805	1	0
806	1	0
807	1	0
808	1	0
809	1.04	0.02
810	1	0
811	1	0
812	1	0
813	1	0
814	1	0
815	1	0
816	1	0
817	1	0
818	1	0
819	1	0
820	1	0
821	1	0
822	1	0
823	1	0
824	1	0
825	1	0
826	1	0
827	1	0
828	1	0
829	1	0
830	1	0
831	1	0
832	1	0
833	1	0
834	1	0
835	1	0
836	1	0
837	1	0
838	1	0
839	1	0
840	1	0
841	1	0
842	1	0
843	1	0
844	1	0
845	1	0
846	1	0
847	1	0
848	1	0
849	1	0
850	1	0
851	1	0
852	1	0
853	1	0
854	1	0
855	1	0
856	1	0
857	1	0
858	1	0
859	1	0
860	1	0
861	1	0
862	1	0
863	1.04	0.02
864	1	0
865	1	0
866	1	0
867	1	0
868	1	0
869	1	0
870	1	0
871	2	0
872	2	0
873	2	0
874	2	0
875	2.02	0.02
876	2.02	0.02
877	2	0
878	2	0
879	2	0
880	2.02	0.02
881	2.04	0.06
882	2.02	0.02
883	2	0
884	2	0
885	2	0
886	2	0
887	2	0
888	2.02	0.04
889	2	0
890	2	0
891	2.02	0.02
892	2.06	0.1
893	2.04	0.08
894	2	0
895	2.02	0.02
896	2	0
897	2	0
898	2	0
899	2	0
900	2	0
901	1	0
902	1	0
903	1	0
904	1	0
905	1	0
906	1	0
907	1	0
908	1	0
909	1	0
910	1	0
911	1	0
912	1	0
913	1	0
914	1	0
915	1	0
916	1	0
917	1	0
918	1	0
919	1	0
920	1	0
921	1	0
922	1	0
923	1	0
924	1	0
925	1	0
926	1	0
927	1	0
928	1	0
929	1	0
930	1	0
931	1	0
932	1	0
933	1	0
934	1	0
935	1	0
936	1	0
937	1	0
938	1	0
939	1	0
940	1	0
941	1	0
942	1	0
943	1	0
944	1	0
945	1	0
946	1	0
947	1	0
948	1	0
949	1	0
950	1	0
951	1	0
952	1	0
953	1	0
954	1	0
955	1	0
956	1	0
957	1	0
958	1	0
959	1	0
960	1	0
961	1	0
962	1	0
963	1	0
964	1	0
965	1	0
966	1	0
967	1	0
968	1	0
969	1	0
970	1	0
971	2	0
972	2	0
973	2	0
974	2.02	0.02
975	2	0
976	2	0
977	2.02	0.02
978	2	0
979	2	0
980	2	0
981	2	0
982	2	0
983	2	0
984	2	0
985	2.02	0.04
986	2	0
987	2.02	0.02
988	2	0
989	2	0
990	2.02	0.02
991	2.02	0.02
992	2.02	0.02
993	2	0
994	2	0
995	2	0
996	2.02	0.02
997	2	0
998	2	0
999	2	0
1000	2	0
1001	1	0
1002	1	0
1003	1	0
1004	1	0
1005	1	0
1006	1	0
1007	1	0
1008	1	0
1009	1	0
1010	1	0
1011	1	0
1012	1	0
1013	1	0
1014	1	0
1015	1	0
1016	1	0
1017	1	0
1018	1	0
1019	1	0
1020	1	0
1021	1	0
1022	1	0
1023	1	0
1024	1	0
1025	1	0
1026	1	0
1027	1	0
1028	1	0
1029	1	0
1030	1	0
1031	1	0
1032	1	0
1033	1	0
1034	1	0
1035	1	0
1036	1	0
1037	1	0
1038	1	0
1039	1	0
1040	1	0
1041	1	0
1042	1	0
1043	1	0
1044	1	0
1045	1	0
1046	1	0
1047	1	0
1048	1	0
1049	1	0
1050	1	0
1051	1	0
1052	1	0
1053	1	0
1054	1	0
1055	1	0
1056	1	0
1057	1	0
1058	1	0
1059	1	0
1060	1	0
1061	1	0
1062	1	0
1063	1	0
1064	1	0
1065	1	0
1066	1	0
1067	1	0
1068	1	0
1069	1	0
1070	1	0
1071	2.04	0.04
1072	2.02	0.04
1073	2	0
1074	2	0
1075	2.04	0.04
1076	2.02	0.06
1077	2	0
1078	2	0
1079	2	0
1080	2.04	0.04
1081	2.04	0.04
1082	2	0
1083	2.04	0.04
1084	2	0
1085	2.04	0.06
1086	2.04	0.06
1087	2.02	0.02
1088	2	0
1089	2.06	0.1
1090	2.02	0.02
1091	2	0
1092	2	0
1093	2	0
1094	2	0
1095	2.06	0.06
1096	2	0
1097	2	0
1098	2	0
1099	2	0
1100	2	0
1101	1	0
1102	1	0
1103	1	0
1104	1	0
1105	1.04	0.02
1106	1	0
1107	1	0
1108	1	0
1109	1	0
1110	1	0
1111	1	0
1112	1	0
1113	1	0
1114	1	0
1115	1	0
1116	1	0
1117	1	0
1118	1	0
1119	1	0
1120	1	0
1121	1	0
1122	1	0
1123	1	0
1124	1	0
1125	1	0
1126	1	0
1127	1	0
1128	1	0
1129	1	0
1130	1	0
1131	1	0
1132	1	0
1133	1	0
1134	1	0
1135	1	0
1136	1	0
1137	1	0
1138	1	0
1139	1	0
1140	1	0
1141	1	0
1142	1	0
1143	1	0
1144	1.04	0.02
1145	1	0
1146	1	0
1147	1	0
1148	1	0
1149	1	0
1150	1	0
1151	1	0
1152	1	0
1153	1	0
1154	1	0
1155	1	0
1156	1	0
1157	1	0
1158	1	0
1159	1.04	0.02
1160	1	0
1161	1	0
1162	1	0
1163	1	0
1164	1	0
1165	1	0
1166	1	0
1167	1	0
1168	1	0
1169	1	0
1170	1	0
1171	2	0
1172	2	0
1173	2	0
1174	2.02	0.02
1175	2.02	0.02
1176	2	0
1177	2	0
1178	2	0
1179	2	0
1180	2	0
1181	2	0
1182	2	0
1183	2	0
1184	2	0
1185	2	0
1186	2.02	0.02
1187	2	0
1188	2	0
1189	2	0
1190	2.04	0.04
1191	2	0
1192	2.02	0.02
1193	2.02	0.02
1194	2	0
1195	2.02	0.04
1196	2.02	0.02
1197	2.02	0.02
1198	2	0
1199	2	0
1200	2	0
1201	1.04	0.02
1202	1	0
1203	1	0
1204	1	0
1205	1	0
1206	1	0
1207	1	0
1208	1	0
1209	1	0
1210	1	0
1211	1	0
1212	1	0
1213	1	0
1214	1	0
1215	1	0
1216	1	0
1217	1	0
1218	1	0
1219	1.04	0.02
1220	1	0
1221	1	0
1222	1	0
1223	1	0
1224	1	0
1225	1	0
1226	1	0
1227	1	0
1228	1	0
1229	1	0
1230	1	0
1231	1	0
1232	1	0
1233	1	0
1234	1	0
1235	1	0
1236	1	0
1237	1	0
1238	1	0
1239	1	0
1240	1	0
1241	1	0
1242	1	0
1243	1	0
1244	1	0
1245	1	0
1246	1	0
1247	1	0
1248	1	0
1249	1	0
1250	1	0
1251	1	0
1252	1	0
1253	1	0
1254	1	0
1255	1	0
1256	1	0
1257	1	0
1258	1	0
1259	1	0
1260	1	0
1261	1	0
1262	1	0
1263	1	0
1264	1	0
1265	1	0
1266	1	0
1267	1	0
1268	1	0
1269	1	0
1270	1	0
1271	2	0
1272	2.04	0.08
1273	2	0
1274	2	0
1275	2	0
1276	2.02	0.08
1277	2	0
1278	2	0
1279	2	0
1280	2	0
1281	2	0
1282	2	0
1283	2.02	0.04
1284	2	0
1285	2.02	0.06
1286	2.02	0.02
1287	2	0
1288	2	0
1289	2	0
1290	2	0
1291	2	0
1292	2	0
1293	2	0
1294	2	0
1295	2.02	0.04
1296	2	0
1297	2.04	0.06
1298	2	0
1299	2	0
1300	2	0
1301	1.04	0.02
1302	1	0
1303	1	0
1304	1	0
1305	1	0
1306	1	0
1307	1	0
1308	1	0
1309	1	0
1310	1	0
1311	1	0
1312	1	0
1313	1	0
1314	1	0
1315	1	0
1316	1	0
1317	1	0
1318	1	0
1319	1	0
1320	1	0
1321	1	0
1322	1	0
1323	1	0
1324	1	0
1325	1	0
1326	1	0
1327	1	0
1328	1	0
1329	1	0
1330	1	0
1331	1	0
1332	1	0
1333	1	0
1334	1	0
1335	1	0
1336	1	0
1337	1	0
1338	1	0
1339	1	0
1340	1	0
1341	1	0
1342	1	0
1343	1	0
1344	1	0
1345	1	0
1346	1	0
1347	1	0
1348	1	0
1349	1	0
1350	1	0
1351	1	0
1352	1	0
1353	1	0
1354	1	0
1355	1	0
1356	1	0
1357	1	0
1358	1	0
1359	1	0
1360	1	0
1361	1	0
1362	1	0
1363	1	0
1364	1	0
1365	1	0
1366	1	0
1367	1	0
1368	1.04	0.06
1369	1	0
1370	1	0
1371	2	0
1372	2	0
1373	2.02	0.02
1374	2	0
1375	2	0
1376	2.04	0.04
1377	2	0
1378	2.04	0.06
1379	2.02	0.02
1380	2	0
1381	2	0
1382	2.02	0.02
1383	2.02	0.04
1384	2	0
1385	2	0
1386	2.02	0.04
1387	2.02	0.06
1388	2.02	0.02
1389	2.04	0.06
1390	2	0
1391	2	0
1392	2.02	0.02
1393	2.02	0.02
1394	2.02	0.02
1395	2.02	0.02
1396	2	0
1397	2	0
1398	2	0
1399	2.02	0.08
1400	2	0
1401	1	0
1402	1	0
1403	1	0
1404	1	0
1405	1	0
1406	1	0
1407	1	0
1408	1	0
1409	1	0
1410	1	0
1411	1	0
1412	1	0
1413	1	0
1414	1	0
1415	1	0
1416	1	0
1417	1	0
1418	1	0
1419	1	0
1420	1	0
1421	1	0
1422	1	0
1423	1	0
1424	1	0
1425	1	0
1426	1	0
1427	1	0
1428	1	0
1429	1	0
1430	1	0
1431	1	0
1432	1	0
1433	1	0
1434	1	0
1435	1	0
1436	1	0
1437	1	0
1438	1	0
1439	1	0
1440	1	0
1441	1	0
1442	1	0
1443	1	0
1444	1	0
1445	1	0
1446	1	0
1447	1	0
1448	1	0
1449	1	0
1450	1	0
1451	1	0
1452	1	0
1453	1	0
1454	1	0
1455	1	0
1456	1	0
1457	1	0
1458	1	0
1459	1	0
1460	1	0
1461	1	0
1462	1	0
1463	1	0
1464	1	0
1465	1	0
1466	1	0
1467	1	0
1468	1	0
1469	1	0
1470	1	0
1471	2	0
1472	2	0
1473	2.02	0.02
1474	2.02	0.02
1475	2	0
1476	2.02	0.02
1477	2.02	0.04
1478	2	0
1479	2.02	0.02
1480	2	0
1481	2.02	0.04
1482	2	0
1483	2	0
1484	2	0
1485	2	0
1486	2	0
1487	2	0
1488	2.02	0.06
1489	2.02	0.02
1490	2	0
1491	2	0
1492	2	0
1493	2	0
1494	2	0
1495	2.02	0.02
1496	2.02	0.02
1497	2	0
1498	2	0
1499	2	0
1500	2	0
1501	1	0
1502	1	0
1503	1	0
1504	1	0
1505	1	0
1506	1	0
1507	1	0
1508	1	0
1509	1	0
1510	1	0
1511	1	0
1512	1	0
1513	1	0
1514	1	0
1515	1	0
1516	1	0
1517	1	0
1518	1	0
1519	1	0
1520	1	0
1521	1	0
1522	1	0
1523	1	0
1524	1	0
1525	1	0
1526	1	0
1527	1	0
1528	1	0
1529	1	0
1530	1	0
1531	1	0
1532	1	0
1533	1	0
1534	1	0
1535	1	0
1536	1	0
1537	1	0
1538	1	0
1539	1	0
1540	1	0
1541	1	0
1542	1	0
1543	1	0
1544	1	0
1545	1	0
1546	1.04	0.02
1547	1	0
1548	1	0
1549	1	0
1550	1	0
1551	1	0
1552	1	0
1553	1	0
1554	1	0
1555	1	0
1556	1	0
1557	1	0
1558	1	0
1559	1	0
1560	1	0
1561	1	0
1562	1	0
1563	1	0
1564	1	0
1565	1	0
1566	1	0
1567	1	0
1568	1	0
1569	1	0
1570	1	0
1571	2	0
1572	2	0
1573	2.02	0.02
1574	2.02	0.02
1575	2.02	0.02
1576	2	0
1577	2	0
1578	2	0
1579	2	0
1580	2.02	0.02
1581	2.04	0.06
1582	2.02	0.02
1583	2	0
1584	2.02	0.02
1585	2	0
1586	2	0
1587	2.02	0.06
1588	2.02	0.02
1589	2.02	0.02
1590	2	0
1591	2	0
1592	2	0
1593	2	0
1594	2	0
1595	2	0
1596	2	0
1597	2	0
1598	2	0
1599	2	0
1600	2.02	0.02
1601	1	0
1602	1	0
1603	1	0
1604	1	0
1605	1	0
1606	1	0
1607	1	0
1608	1	0
1609	1	0
1610	1	0
1611	1	0
1612	1	0
1613	1	0
1614	1	0
1615	1	0
1616	1	0
1617	1	0
1618	1	0
1619	1	0
1620	1	0
1621	1	0
1622	1	0
1623	1	0
1624	1	0
1625	1	0
1626	1	0
1627	1	0
1628	1	0
1629	1	0
1630	1	0
1631	1	0
1632	1	0
1633	1	0
1634	1	0
1635	1	0
1636	1	0
1637	1	0
1638	1	0
1639	1	0
1640	1	0
1641	1	0
1642	1	0
1643	1	0
1644	1	0
1645	1	0
1646	1	0
1647	1	0
1648	1	0
1649	1	0
1650	1	0
1651	1	0
1652	1	0
1653	1	0
1654	1	0
1655	1	0
1656	1	0
1657	1	0
1658	1	0
1659	1	0
1660	1	0
1661	1	0
1662	1	0
1663	1	0
1664	1	0
1665	1	0
1666	1	0
1667	1	0
1668	1	0
1669	1	0
1670	1	0
1671	2	0
1672	2	0
1673	2.02	0.02
1674	2.02	0.02
1675	2	0
1676	2.02	0.04
1677	2	0
1678	2	0
1679	2	0
1680	2	0
1681	2	0
1682	2.02	0.02
1683	2	0
1684	2.02	0.02
1685	2.02	0.02
1686	2.02	0.04
1687	2.02	0.02
1688	2	0
1689	2	0
1690	2	0
1691	2	0
1692	2.02	0.02
1693	2.02	0.04
1694	2	0
1695	2.04	0.04
1696	2	0
1697	2	0
1698	2	0
1699	2	0
1700	2	0
1701	1	0
1702	1	0
1703	1	0
1704	1	0
1705	1	0
1706	1	0
1707	1	0
1708	1	0
1709	1	0
1710	1	0
1711	1	0
1712	1	0
1713	1	0
1714	1	0
1715	1	0
1716	1	0
1717	1	0
1718	1	0
1719	1	0
1720	1	0
1721	1	0
1722	1	0
1723	1	0
1724	1	0
1725	1	0
1726	1	0
1727	1	0
1728	1	0
1729	1	0
1730	1	0
1731	1	0
1732	1	0
1733	1	0
1734	1	0
1735	1	0
1736	1	0
1737	1	0
1738	1	0
1739	1	0
1740	1	0
1741	1	0
1742	1	0
1743	1	0
1744	1	0
1745	1	0
1746	1	0
1747	1	0
1748	1	0
1749	1	0
1750	1	0
1751	1	0
1752	1	0
1753	1	0
1754	1	0
1755	1	0
1756	1	0
1757	1	0
1758	1	0
1759	1	0
1760	1	0
1761	1	0
1762	1	0
1763	1	0
1764	1	0
1765	1	0
1766	1	0
1767	1	0
1768	1	0
1769	1	0
1770	1	0
1771	2	0
1772	2	0
1773	2	0
1774	2	0
1775	2	0
1776	2	0
1777	2	0
1778	2.02	0.02
1779	2	0
1780	2.02	0.02
1781	2	0
1782	2.02	0.02
1783	2	0
1784	2	0
1785	2.02	0.02
1786	2.02	0.02
1787	2.02	0.02
1788	2	0
1789	2	0
1790	2.02	0.02
1791	2.02	0.02
1792	2	0
1793	2.02	0.02
1794	2.02	0.02
1795	2	0
1796	2.02	0.02
1797	2.02	0.02
1798	2.02	0.02
1799	2.02	0.02
1800	2	0
1801	1	0
1802	1	0
1803	1	0
1804	1	0
1805	1	0
1806	1	0
1807	1	0
1808	1	0
1809	1	0
1810	1	0
1811	1	0
1812	1	0
1813	1	0
1814	1	0
1815	1	0
1816	1	0
1817	1	0
1818	1	0
1819	1	0
1820	1	0
1821	1	0
1822	1	0
1823	1	0
1824	1	0
1825	1	0
1826	1	0
1827	1	0
1828	1	0
1829	1	0
1830	1	0
1831	1	0
1832	1	0
1833	1	0
1834	1	0
1835	1	0
1836	1	0
1837	1	0
1838	1	0
1839	1	0
1840	1	0
1841	1	0
1842	1	0
1843	1	0
1844	1	0
1845	1	0
1846	1	0
1847	1	0
1848	1	0
1849	1	0
1850	1	0
1851	1	0
1852	1	0
1853	1	0
1854	1	0
1855	1	0
1856	1	0
1857	1	0
1858	1	0
1859	1	0
1860	1	0
1861	1	0
1862	1	0
1863	1	0
1864	1	0
1865	1	0
1866	1	0
1867	1	0
1868	1	0
1869	1.04	0.02
1870	1	0
1871	2	0
1872	2	0
1873	2	0
1874	2.04	0.06
1875	2	0
1876	2	0
1877	2.02	0.06
1878	2	0
1879	2	0
1880	2.02	0.02
1881	2	0
1882	2	0
1883	2	0
1884	2	0
1885	2	0
1886	2	0
1887	2	0
1888	2	0
1889	2	0
1890	2	0
1891	2	0
1892	2	0
1893	2.02	0.02
1894	2.04	0.08
1895	2	0
1896	2	0
1897	2	0
1898	2	0
1899	2.02	0.02
1900	2	0
1901	1.04	0.02
1902	1	0
1903	1	0
1904	1	0
1905	1	0
1906	1	0
1907	1	0
1908	1	0
1909	1	0
1910	1	0
1911	1	0
1912	1	0
1913	1	0
1914	1	0
1915	1	0
1916	1	0
1917	1	0
1918	1	0
1919	1	0
1920	1	0
1921	1	0
1922	1	0
1923	1	0
1924	1	0
1925	1	0
1926	1	0
1927	1	0
1928	1	0
1929	1	0
1930	1	0
1931	1	0
1932	1	0
1933	1	0
1934	1	0
1935	1	0
1936	1	0
1937	1	0
1938	1	0
1939	1	0
1940	1	0
1941	1	0
1942	1	0
1943	1	0
1944	1	0
1945	1	0
1946	1	0
1947	1	0
1948	1	0
1949	1	0
1950	1	0
1951	1	0
1952	1	0
1953	1	0
1954	1	0
1955	1	0
1956	1	0
1957	1	0
1958	1	0
1959	1	0
1960	1	0
1961	1	0
1962	1	0
1963	1	0
1964	1	0
1965	1	0
1966	1	0
1967	1	0
1968	1	0
1969	1	0
1970	1	0
1971	2	0
1972	2	0
1973	2	0
1974	2	0
1975	2	0
1976	2	0
1977	2	0
1978	2	0
1979	2	0
1980	2	0
1981	2	0
1982	2	0
1983	2	0
1984	2	0
1985	2	0
1986	2.02	0.04
1987	2	0
1988	2	0
1989	2	0
1990	2	0
1991	2	0
1992	2	0
1993	2	0
1994	2	0
1995	2	0
1996	2.02	0.02
1997	2	0
[truncated: 18,009 more rows]

## Sheet: Sheet4
##	DATA	FOR	PANEL	4A
#	Integration	profile	as	a	function	of	bead	index
#	index	avetype	avechip
1	1	0
2	1	0
3	1	0
4	1	0
5	1	0
6	1	0
7	1	0
8	1	0
9	1	0
10	1	0
11	1	0
12	1	0
13	1	0
14	1	0
15	1	0
16	1	0
17	1	0
18	1	0
19	1	0
20	1	0
21	1	0
22	1	0
23	1	0
24	1	0
25	1	0
26	1	0
27	1	0
28	1	0
29	1.04	0.02
30	1	0
31	2	0
32	2	0
33	2	0
34	2	0
35	2	0
36	2	0
37	2	0
38	2.02	0.02
39	2	0
40	2	0
41	2	0
42	2	0
43	2	0
44	2	0
45	2	0
46	2	0
47	2	0
48	2	0
49	2	0
50	2.02	0.02
51	2	0
52	2	0
53	2	0
54	2	0
55	2.02	0.02
56	2	0
57	2	0
58	2.02	0.02
59	2	0
60	2.02	0.02
61	2	0
62	2	0
63	2	0
64	2	0
65	2	0
66	2	0
67	2	0
68	2.02	0.02
69	2	0
70	2	0
71	2	0
72	2	0
73	2	0
74	2	0
75	2.02	0.06
76	2.02	0.02
77	2	0
78	2.04	0.04
79	2	0
80	2	0
81	2	0
82	2	0
83	2	0
84	2.02	0.02
85	2	0
86	2.02	0.02
87	2	0
88	2.02	0.02
89	2.02	0.02
90	2.02	0.02
91	2	0
92	2	0
93	2	0
94	2	0
95	2	0
96	2	0
97	2	0
98	2	0
99	2.02	0.02
100	2.02	0.08
101	1	0
102	1	0
103	1.04	0.02
104	1.04	0.02
105	1	0
106	1	0
107	1	0
108	1	0
109	1	0
110	1	0
111	1	0
112	1	0
113	1	0
114	1.04	0.02
115	1	0
116	1	0
117	1	0
118	1.04	0.02
119	1	0
120	1	0
121	1	0
122	1	0
123	1	0
124	1	0
125	1	0
126	1	0
127	1	0
128	1	0
129	1	0
130	1.04	0.02
131	2.02	0.02
132	2	0
133	2	0
134	2	0
135	2	0
136	2	0
137	2	0
138	2	0
139	2	0
140	2	0
141	2	0
142	2	0
143	2	0
144	2	0
145	2	0
146	2	0
147	2	0
148	2	0
149	2.02	0.02
150	2	0
151	2	0
152	2	0
153	2	0
154	2	0
155	2	0
156	2	0
157	2.02	0.02
158	2.02	0.06
159	2	0
160	2.02	0.02
161	2	0
162	2	0
163	2.04	0.04
164	2.02	0.02
165	2	0
166	2.02	0.02
167	2	0
168	2.02	0.02
169	2	0
170	2.04	0.06
171	2	0
172	2	0
173	2	0
174	2	0
175	2	0
176	2.02	0.02
177	2	0
178	2.02	0.02
179	2	0
180	2.02	0.02
181	2	0
182	2	0
183	2	0
184	2	0
185	2	0
186	2	0
187	2	0
188	2	0
189	2	0
190	2	0
191	2	0
192	2.04	0.04
193	2	0
194	2	0
195	2	0
196	2.02	0.02
197	2.02	0.02
198	2.04	0.04
199	2	0
200	2.02	0.04
201	1	0
202	1	0
203	1	0
204	1	0
205	1	0
206	1	0
207	1	0
208	1	0
209	1	0
210	1	0
211	1	0
212	1	0
213	1	0
214	1	0
215	1	0
216	1	0
217	1	0
218	1	0
219	1	0
220	1	0
221	1	0
222	1	0
223	1	0
224	1	0
225	1	0
226	1	0
227	1	0
228	1	0
229	1	0
230	1	0
231	2	0
232	2	0
233	2	0
234	2	0
235	2	0
236	2.02	0.02
237	2	0
238	2	0
239	2.02	0.02
240	2.04	0.04
241	2	0
242	2	0
243	2	0
244	2	0
245	2	0
246	2	0
247	2	0
248	2	0
249	2	0
250	2	0
251	2	0
252	2.02	0.02
253	2	0
254	2	0
255	2	0
256	2.02	0.02
257	2.04	0.06
258	2	0
259	2	0
260	2	0
261	2.02	0.02
262	2	0
263	2	0
264	2.02	0.02
265	2	0
266	2	0
267	2	0
268	2.02	0.02
269	2.02	0.02
270	2	0
271	2	0
272	2	0
273	2	0
274	2	0
275	2	0
276	2	0
277	2.02	0.02
278	2	0
279	2	0
280	2.02	0.02
281	2	0
282	2.02	0.02
283	2	0
284	2	0
285	2	0
286	2.02	0.02
287	2	0
288	2.02	0.02
289	2	0
290	2.02	0.02
291	2	0
292	2.02	0.02
293	2.02	0.02
294	2.02	0.02
295	2	0
296	2	0
297	2	0
298	2.04	0.04
299	2	0
300	2	0
301	1	0
302	1	0
303	1	0
304	1	0
305	1	0
306	1	0
307	1	0
308	1	0
309	1	0
310	1	0
311	1	0
312	1	0
313	1	0
314	1	0
315	1	0
316	1	0
317	1	0
318	1	0
319	1	0
320	1	0
321	1	0
322	1	0
323	1	0
324	1	0
325	1	0
326	1	0
327	1	0
328	1	0
329	1	0
330	1	0
331	2	0
332	2	0
333	2	0
334	2	0
335	2	0
336	2	0
337	2	0
338	2	0
339	2	0
340	2	0
341	2	0
342	2	0
343	2	0
344	2	0
345	2	0
346	2	0
347	2	0
348	2	0
349	2	0
350	2	0
351	2	0
352	2	0
353	2	0
354	2	0
355	2	0
356	2	0
357	2	0
358	2	0
359	2	0
360	2	0
361	2	0
362	2	0
363	2	0
364	2	0
365	2	0
366	2	0
367	2	0
368	2.04	0.04
369	2	0
370	2	0
371	2	0
372	2	0
373	2	0
374	2	0
375	2	0
376	2	0
377	2	0
378	2	0
379	2	0
380	2	0
381	2	0
382	2	0
383	2	0
384	2	0
385	2	0
386	2	0
387	2	0
388	2	0
389	2	0
390	2	0
391	2	0
392	2	0
393	2	0
394	2	0
395	2	0
396	2	0
397	2	0
398	2	0
399	2	0
400	2	0
401	1	0
402	1	0
403	1	0
404	1	0
405	1	0
406	1	0
407	1	0
408	1	0
409	1	0
410	1	0
411	1	0
412	1	0
413	1	0
414	1	0
415	1	0
416	1	0
417	1	0
418	1	0
419	1	0
420	1	0
421	1	0
422	1	0
423	1	0
424	1	0
425	1	0
426	1	0
427	1	0
428	1	0
429	1	0
430	1	0
431	2	0
432	2	0
433	2	0
434	2	0
435	2	0
436	2	0
437	2	0
438	2	0
439	2	0
440	2.02	0.02
441	2	0
442	2	0
443	2	0
444	2	0
445	2	0
446	2.02	0.02
447	2.04	0.06
448	2	0
449	2	0
450	2	0
451	2	0
452	2.02	0.02
453	2	0
454	2	0
455	2	0
456	2.02	0.04
457	2.02	0.02
458	2.02	0.02
459	2	0
460	2	0
461	2.02	0.02
462	2.02	0.02
463	2	0
464	2	0
465	2	0
466	2.02	0.02
467	2	0
468	2	0
469	2	0
470	2	0
471	2	0
472	2.02	0.02
473	2	0
474	2	0
475	2	0
476	2.02	0.02
477	2.04	0.04
478	2	0
479	2	0
480	2	0
481	2	0
482	2	0
483	2	0
484	2	0
485	2	0
486	2.02	0.02
487	2	0
488	2.02	0.02
489	2	0
490	2	0
491	2	0
492	2	0
493	2	0
494	2	0
495	2	0
496	2	0
497	2	0
498	2	0
499	2	0
500	2	0
501	1	0
502	1	0
503	1	0
504	1	0
505	1	0
506	1	0
507	1	0
508	1	0
509	1	0
510	1	0
511	1	0
512	1	0
513	1	0
514	1	0
515	1	0
516	1	0
517	1	0
518	1	0
519	1	0
520	1	0
521	1	0
522	1	0
523	1	0
524	1	0
525	1	0
526	1	0
527	1	0
528	1	0
529	1	0
530	1	0
531	2	0
532	2	0
533	2.02	0.04
534	2	0
535	2	0
536	2	0
537	2	0
538	2	0
539	2	0
540	2	0
541	2	0
542	2	0
543	2	0
544	2	0
545	2	0
546	2	0
547	2	0
548	2	0
549	2	0
550	2	0
551	2	0
552	2	0
553	2	0
554	2	0
555	2	0
556	2	0
557	2	0
558	2	0
559	2	0
560	2	0
561	2	0
562	2	0
563	2	0
564	2	0
565	2.02	0.02
566	2	0
567	2	0
568	2	0
569	2	0
570	2	0
571	2	0
572	2	0
573	2	0
574	2.02	0.06
575	2	0
576	2.02	0.02
577	2	0
578	2	0
579	2.02	0.02
580	2	0
581	2	0
582	2	0
583	2	0
584	2	0
585	2	0
586	2	0
587	2	0
588	2	0
589	2	0
590	2	0
591	2	0
592	2	0
593	2.02	0.02
594	2	0
595	2	0
596	2.02	0.04
597	2	0
598	2	0
599	2	0
600	2	0
601	1	0
602	1	0
603	1	0
604	1	0
605	1	0
606	1	0
607	1	0
608	1	0
609	1	0
610	1	0
611	1	0
612	1	0
613	1	0
614	1	0
615	1	0
616	1	0
617	1	0
618	1	0
619	1	0
620	1	0
621	1	0
622	1	0
623	1	0
624	1	0
625	1	0
626	1	0
627	1	0
628	1	0
629	1	0
630	1	0
631	2	0
632	2	0
633	2	0
634	2	0
635	2	0
636	2	0
637	2	0
638	2	0
639	2	0
640	2	0
641	2	0
642	2	0
643	2	0
644	2	0
645	2	0
646	2	0
647	2	0
648	2	0
649	2	0
650	2	0
651	2	0
652	2	0
653	2	0
654	2	0
655	2	0
656	2	0
657	2	0
658	2	0
659	2	0
660	2	0
661	2	0
662	2	0
663	2	0
664	2	0
665	2	0
666	2	0
667	2	0
668	2	0
669	2	0
670	2	0
671	2	0
672	2	0
673	2	0
674	2	0
675	2	0
676	2	0
677	2	0
678	2	0
679	2.02	0.02
680	2	0
681	2	0
682	2	0
683	2	0
684	2	0
685	2	0
686	2	0
687	2	0
688	2.02	0.02
689	2.02	0.02
690	2.08	0.08
691	2	0
692	2	0
693	2	0
694	2	0
695	2	0
696	2	0
697	2	0
698	2	0
699	2	0
700	2	0
701	1	0
702	1	0
703	1	0
704	1	0
705	1	0
706	1	0
707	1	0
708	1	0
709	1	0
710	1	0
711	1	0
712	1	0
713	1	0
714	1	0
715	1	0
716	1	0
717	1	0
718	1	0
719	1	0
720	1	0
721	1	0
722	1	0
723	1	0
724	1	0
725	1	0
726	1	0
727	1	0
728	1	0
729	1	0
730	1	0
731	2	0
732	2	0
733	2	0
734	2	0
735	2.02	0.02
736	2	0
737	2	0
738	2	0
739	2.02	0.02
740	2	0
741	2	0
742	2	0
743	2	0
744	2	0
745	2.02	0.06
746	2	0
747	2	0
748	2	0
749	2	0
750	2.02	0.02
751	2	0
752	2.02	0.02
753	2	0
754	2	0
755	2	0
756	2	0
757	2.02	0.02
758	2.02	0.02
759	2	0
760	2.02	0.02
761	2.02	0.02
762	2.02	0.02
763	2.02	0.02
764	2	0
765	2.02	0.04
766	2.02	0.02
767	2	0
768	2	0
769	2.02	0.02
770	2	0
771	2.02	0.02
772	2.06	0.06
773	2	0
774	2	0
775	2	0
776	2	0
777	2	0
778	2	0
779	2	0
780	2.02	0.02
781	2	0
782	2	0
783	2	0
784	2	0
785	2	0
786	2.02	0.02
787	2.02	0.02
788	2	0
789	2.02	0.02
790	2	0
791	2	0
792	2	0
793	2	0
794	2	0
795	2	0
796	2	0
797	2	0
798	2	0
799	2	0
800	2	0
801	1	0
802	1	0
803	1	0
804	1	0
805	1	0
806	1	0
807	1	0
808	1	0
809	1	0
810	1	0
811	1	0
812	1	0
813	1	0
814	1	0
815	1	0
816	1	0
817	1	0
818	1	0
819	1	0
820	1	0
821	1	0
822	1	0
823	1	0
824	1	0
825	1	0
826	1	0
827	1	0
828	1	0
829	1	0
830	1	0
831	2	0
832	2	0
833	2	0
834	2	0
835	2	0
836	2	0
837	2	0
838	2	0
839	2	0
840	2	0
841	2	0
842	2	0
843	2	0
844	2	0
845	2	0
846	2	0
847	2	0
848	2	0
849	2	0
850	2	0
851	2	0
852	2	0
853	2	0
854	2	0
855	2	0
856	2	0
857	2	0
858	2	0
859	2	0
860	2	0
861	2	0
862	2	0
863	2	0
864	2.02	0.02
865	2	0
866	2	0
867	2.02	0.02
868	2.02	0.02
869	2	0
870	2	0
871	2	0
872	2.02	0.02
873	2	0
874	2	0
875	2.02	0.02
876	2	0
877	2	0
878	2	0
879	2	0
880	2	0
881	2	0
882	2	0
883	2	0
884	2	0
885	2	0
886	2.02	0.02
887	2	0
888	2	0
889	2	0
890	2	0
891	2	0
892	2	0
893	2	0
894	2.02	0.02
895	2	0
896	2	0
897	2	0
898	2	0
899	2	0
900	2.02	0.02
901	1	0
902	1	0
903	1	0
904	1.04	0.02
905	1	0
906	1	0
907	1	0
908	1	0
909	1	0
910	1	0
911	1	0
912	1	0
913	1	0
914	1	0
915	1	0
916	1	0
917	1	0
918	1	0
919	1	0
920	1	0
921	1	0
922	1	0
923	1	0
924	1	0
925	1	0
926	1	0
927	1	0
928	1	0
929	1	0
930	1	0
931	2	0
932	2	0
933	2	0
934	2	0
935	2	0
936	2	0
937	2	0
938	2	0
939	2.02	0.02
940	2.02	0.02
941	2.02	0.02
942	2	0
943	2	0
944	2	0
945	2	0
946	2.04	0.04
947	2	0
948	2.02	0.02
949	2	0
950	2.02	0.04
951	2.02	0.02
952	2.04	0.04
953	2	0
954	2.02	0.02
955	2.02	0.02
956	2	0
957	2	0
958	2	0
959	2	0
960	2	0
961	2.04	0.04
962	2.02	0.08
963	2	0
964	2.04	0.04
965	2.06	0.06
966	2	0
967	2	0
968	2	0
969	2.02	0.02
970	2	0
971	2.04	0.04
972	2.02	0.02
973	2	0
974	2	0
975	2	0
976	2	0
977	2	0
978	2	0
979	2	0
980	2	0
981	2	0
982	2	0
983	2	0
984	2	0
985	2.02	0.02
986	2.02	0.02
987	2	0
988	2	0
989	2	0
990	2	0
991	2	0
992	2.02	0.02
993	2	0
994	2	0
995	2	0
996	2	0
997	2	0
998	2	0
999	2	0
1000	2	0
1001	1	0
1002	1	0
1003	1	0
1004	1	0
1005	1	0
1006	1	0
1007	1	0
1008	1	0
1009	1	0
1010	1	0
1011	1	0
1012	1	0
1013	1	0
1014	1	0
1015	1	0
1016	1	0
1017	1	0
1018	1	0
1019	1	0
1020	1	0
1021	1	0
1022	1	0
1023	1	0
1024	1	0
1025	1	0
1026	1	0
1027	1	0
1028	1	0
1029	1	0
1030	1	0
1031	2	0
1032	2	0
1033	2	0
1034	2	0
1035	2	0
1036	2	0
1037	2	0
1038	2.02	0.02
1039	2	0
1040	2	0
1041	2	0
1042	2	0
1043	2	0
1044	2	0
1045	2	0
1046	2	0
1047	2	0
1048	2	0
1049	2.02	0.02
1050	2	0
1051	2	0
1052	2	0
1053	2	0
1054	2	0
1055	2	0
1056	2.02	0.02
1057	2	0
1058	2	0
1059	2.02	0.02
1060	2	0
1061	2	0
1062	2	0
1063	2	0
1064	2	0
1065	2	0
1066	2	0
1067	2	0
1068	2.02	0.02
1069	2	0
1070	2	0
1071	2	0
1072	2	0
1073	2	0
1074	2	0
1075	2	0
1076	2	0
1077	2	0
1078	2	0
1079	2.02	0.02
1080	2	0
1081	2	0
1082	2	0
1083	2	0
1084	2	0
1085	2	0
1086	2	0
1087	2	0
1088	2	0
1089	2.02	0.02
1090	2	0
1091	2	0
1092	2.04	0.04
1093	2	0
1094	2	0
1095	2	0
1096	2	0
1097	2	0
1098	2.02	0.02
1099	2	0
1100	2	0
1101	1	0
1102	1	0
1103	1	0
1104	1	0
1105	1	0
1106	1	0
1107	1	0
1108	1	0
1109	1	0
1110	1	0
1111	1	0
1112	1	0
1113	1	0
1114	1	0
1115	1	0
1116	1	0
1117	1	0
1118	1	0
1119	1	0
1120	1	0
1121	1	0
1122	1	0
1123	1	0
1124	1	0
1125	1	0
1126	1	0
1127	1	0
1128	1	0
1129	1	0
1130	1	0
1131	2	0
1132	2	0
1133	2	0
1134	2	0
1135	2	0
1136	2	0
1137	2	0
1138	2	0
1139	2	0
1140	2	0
1141	2.02	0.02
1142	2	0
1143	2	0
1144	2	0
1145	2	0
1146	2	0
1147	2	0
1148	2	0
1149	2	0
1150	2	0
1151	2	0
1152	2	0
1153	2	0
1154	2	0
1155	2	0
1156	2	0
1157	2	0
1158	2	0
1159	2	0
1160	2	0
1161	2	0
1162	2	0
1163	2	0
1164	2	0
1165	2	0
1166	2	0
1167	2.02	0.02
1168	2	0
1169	2	0
1170	2.02	0.02
1171	2.02	0.02
1172	2	0
1173	2.06	0.08
1174	2.02	0.04
1175	2.02	0.02
1176	2.02	0.04
1177	2.02	0.02
1178	2	0
1179	2	0
1180	2	0
1181	2	0
1182	2	0
1183	2	0
1184	2	0
1185	2	0
1186	2	0
1187	2.02	0.02
1188	2	0
1189	2.02	0.02
1190	2.06	0.06
1191	2	0
1192	2.04	0.04
1193	2	0
1194	2.02	0.02
1195	2	0
1196	2.02	0.02
1197	2	0
1198	2	0
1199	2	0
1200	2	0
1201	1	0
1202	1	0
1203	1	0
1204	1	0
1205	1	0
1206	1	0
1207	1	0
1208	1	0
1209	1	0
1210	1	0
1211	1	0
1212	1	0
1213	1	0
1214	1	0
1215	1	0
1216	1	0
1217	1	0
1218	1	0
1219	1	0
1220	1	0
1221	1	0
1222	1	0
1223	1	0
1224	1	0
1225	1	0
1226	1	0
1227	1	0
1228	1	0
1229	1	0
1230	1	0
1231	2	0
1232	2	0
1233	2	0
1234	2	0
1235	2.02	0.02
1236	2	0
1237	2	0
1238	2	0
1239	2	0
1240	2	0
1241	2	0
1242	2	0
1243	2	0
1244	2	0
1245	2	0
1246	2	0
1247	2.02	0.04
1248	2.04	0.04
1249	2.02	0.04
1250	2	0
1251	2	0
1252	2	0
1253	2	0
1254	2	0
1255	2.04	0.04
1256	2.02	0.04
1257	2.04	0.04
1258	2	0
1259	2.06	0.1
1260	2	0
1261	2	0
1262	2	0
1263	2	0
1264	2	0
1265	2.02	0.04
1266	2	0
1267	2	0
1268	2	0
1269	2	0
1270	2.02	0.02
1271	2	0
1272	2	0
1273	2.02	0.02
1274	2	0
1275	2	0
1276	2.02	0.02
1277	2	0
1278	2	0
1279	2	0
1280	2	0
1281	2	0
1282	2	0
1283	2	0
1284	2	0
1285	2	0
1286	2	0
1287	2.02	0.02
1288	2.02	0.02
1289	2	0
1290	2	0
1291	2	0
1292	2	0
1293	2	0
1294	2	0
1295	2	0
1296	2	0
1297	2	0
1298	2.02	0.04
1299	2	0
1300	2	0
1301	1	0
1302	1	0
1303	1	0
1304	1	0
1305	1	0
1306	1	0
1307	1	0
1308	1	0
1309	1	0
1310	1	0
1311	1.04	0.02
1312	1	0
1313	1	0
1314	1	0
1315	1	0
1316	1	0
1317	1	0
1318	1	0
1319	1	0
1320	1	0
1321	1	0
1322	1	0
1323	1	0
1324	1	0
1325	1	0
1326	1	0
1327	1	0
1328	1.04	0.04
1329	1	0
1330	1	0
1331	2	0
1332	2	0
1333	2	0
1334	2	0
1335	2	0
1336	2	0
1337	2.02	0.04
1338	2	0
1339	2	0
1340	2	0
1341	2	0
1342	2	0
1343	2	0
1344	2	0
1345	2	0
1346	2	0
1347	2	0
1348	2	0
1349	2.02	0.02
1350	2	0
1351	2	0
1352	2	0
1353	2	0
1354	2	0
1355	2	0
1356	2	0
1357	2	0
1358	2	0
1359	2	0
1360	2	0
1361	2.04	0.04
1362	2.02	0.02
1363	2	0
1364	2	0
1365	2	0
1366	2	0
1367	2	0
1368	2	0
1369	2	0
1370	2.02	0.02
1371	2	0
1372	2	0
1373	2	0
1374	2	0
1375	2	0
1376	2.02	0.02
1377	2	0
1378	2	0
1379	2	0
1380	2.02	0.02
1381	2.02	0.02
1382	2	0
1383	2	0
1384	2	0
1385	2	0
1386	2.02	0.04
1387	2	0
1388	2	0
1389	2	0
1390	2	0
1391	2	0
1392	2	0
1393	2	0
1394	2.02	0.02
1395	2	0
1396	2	0
1397	2	0
1398	2.02	0.02
1399	2	0
1400	2	0
1401	1	0
1402	1	0
1403	1	0
1404	1	0
1405	1	0
1406	1	0
1407	1	0
1408	1	0
1409	1	0
1410	1	0
1411	1	0
1412	1	0
1413	1	0
1414	1	0
1415	1	0
1416	1	0
1417	1	0
1418	1	0
1419	1	0
1420	1	0
1421	1	0
1422	1	0
1423	1	0
1424	1	0
1425	1	0
1426	1.04	0.02
1427	1	0
1428	1	0
1429	1	0
1430	1	0
1431	2	0
1432	2	0
1433	2.04	0.04
1434	2	0
1435	2	0
1436	2	0
1437	2	0
1438	2.02	0.04
1439	2	0
1440	2	0
1441	2	0
1442	2	0
1443	2.02	0.02
1444	2	0
1445	2	0
1446	2	0
1447	2	0
1448	2	0
1449	2	0
1450	2	0
1451	2	0
1452	2	0
1453	2	0
1454	2	0
1455	2	0
1456	2.02	0.02
1457	2	0
1458	2	0
1459	2	0
1460	2.02	0.02
1461	2.02	0.02
1462	2	0
1463	2	0
1464	2	0
1465	2	0
1466	2	0
1467	2	0
1468	2.02	0.02
1469	2.04	0.04
1470	2	0
1471	2.02	0.02
1472	2	0
1473	2	0
1474	2.02	0.02
1475	2	0
1476	2.04	0.06
1477	2.04	0.04
1478	2	0
1479	2	0
1480	2	0
1481	2	0
1482	2.02	0.04
1483	2.04	0.04
1484	2	0
1485	2	0
1486	2	0
1487	2	0
1488	2	0
1489	2	0
1490	2	0
1491	2.02	0.02
1492	2	0
1493	2	0
1494	2	0
1495	2	0
1496	2	0
1497	2.02	0.02
1498	2	0
1499	2	0
1500	2	0
1501	1	0
1502	1	0
1503	1	0
1504	1	0
1505	1	0
1506	1	0
1507	1	0
1508	1	0
1509	1	0
1510	1	0
1511	1	0
1512	1	0
1513	1	0
1514	1	0
1515	1	0
1516	1	0
1517	1	0
1518	1	0
1519	1	0
1520	1	0
1521	1	0
1522	1	0
1523	1	0
1524	1	0
1525	1	0
1526	1	0
1527	1.04	0.02
1528	1	0
1529	1	0
1530	1.04	0.02
1531	2.02	0.02
1532	2	0
1533	2.02	0.02
1534	2	0
1535	2	0
1536	2.02	0.02
1537	2.04	0.04
1538	2	0
1539	2.02	0.02
1540	2.02	0.02
1541	2.04	0.04
1542	2	0
1543	2.04	0.04
1544	2	0
1545	2	0
1546	2	0
1547	2	0
1548	2	0
1549	2.02	0.02
1550	2.02	0.02
1551	2.04	0.06
1552	2.02	0.02
1553	2	0
1554	2	0
1555	2	0
1556	2	0
1557	2	0
1558	2.04	0.04
1559	2	0
1560	2.04	0.04
1561	2	0
1562	2	0
1563	2	0
1564	2.04	0.04
1565	2	0
1566	2.02	0.02
1567	2	0
1568	2	0
1569	2	0
1570	2	0
1571	2	0
1572	2.02	0.02
1573	2.02	0.04
1574	2	0
1575	2	0
1576	2	0
1577	2.02	0.02
1578	2	0
1579	2	0
1580	2	0
1581	2	0
1582	2	0
1583	2	0
1584	2	0
1585	2.02	0.04
1586	2	0
1587	2.02	0.02
1588	2	0
1589	2	0
1590	2	0
1591	2	0
1592	2	0
1593	2	0
1594	2	0
1595	2	0
1596	2	0
1597	2	0
1598	2	0
1599	2	0
1600	2	0
1601	1	0
1602	1	0
1603	1	0
1604	1	0
1605	1	0
1606	1	0
1607	1	0
1608	1	0
1609	1	0
1610	1	0
1611	1	0
1612	1	0
1613	1	0
1614	1	0
1615	1	0
1616	1	0
1617	1	0
1618	1	0
1619	1	0
1620	1	0
1621	1	0
1622	1	0
1623	1	0
1624	1	0
1625	1	0
1626	1	0
1627	1	0
1628	1	0
1629	1	0
1630	1	0
1631	2	0
1632	2	0
1633	2	0
1634	2	0
1635	2	0
1636	2	0
1637	2	0
1638	2	0
1639	2	0
1640	2	0
1641	2	0
1642	2	0
1643	2	0
1644	2.02	0.02
1645	2	0
1646	2	0
1647	2	0
1648	2	0
1649	2	0
1650	2	0
1651	2	0
1652	2	0
1653	2	0
1654	2	0
1655	2.02	0.02
1656	2	0
1657	2	0
1658	2	0
1659	2	0
1660	2	0
1661	2.02	0.02
1662	2	0
1663	2	0
1664	2	0
1665	2	0
1666	2	0
1667	2	0
1668	2	0
1669	2	0
1670	2	0
1671	2	0
1672	2	0
1673	2	0
1674	2	0
1675	2	0
1676	2	0
1677	2.02	0.02
1678	2	0
1679	2	0
1680	2	0
1681	2	0
1682	2	0
1683	2.02	0.02
1684	2.02	0.02
1685	2	0
1686	2	0
1687	2	0
1688	2	0
1689	2	0
1690	2	0
1691	2	0
1692	2.02	0.02
1693	2	0
1694	2.02	0.02
1695	2	0
1696	2	0
1697	2.02	0.04
1698	2	0
1699	2.02	0.02
1700	2.02	0.02
1701	1	0
1702	1	0
1703	1	0
1704	1	0
1705	1	0
1706	1	0
1707	1	0
1708	1	0
1709	1	0
1710	1	0
1711	1	0
1712	1	0
1713	1	0
1714	1	0
1715	1	0
1716	1	0
1717	1	0
1718	1	0
1719	1	0
1720	1	0
1721	1	0
1722	1	0
1723	1	0
1724	1	0
1725	1	0
1726	1	0
1727	1	0
1728	1	0
1729	1.04	0.02
1730	1	0
1731	2	0
1732	2	0
1733	2	0
1734	2	0
1735	2	0
1736	2	0
1737	2	0
1738	2	0
1739	2	0
1740	2	0
1741	2	0
1742	2	0
1743	2	0
1744	2	0
1745	2	0
1746	2.02	0.02
1747	2.02	0.02
1748	2	0
1749	2.02	0.02
1750	2.04	0.04
1751	2	0
1752	2	0
1753	2	0
1754	2	0
1755	2	0
1756	2	0
1757	2.02	0.02
1758	2.02	0.02
1759	2	0
1760	2	0
1761	2	0
1762	2	0
1763	2.02	0.02
1764	2	0
1765	2	0
1766	2	0
1767	2	0
1768	2	0
1769	2	0
1770	2.04	0.06
1771	2	0
1772	2.06	0.06
1773	2.02	0.02
1774	2.06	0.06
1775	2	0
1776	2.02	0.02
1777	2.02	0.02
1778	2.02	0.02
1779	2	0
1780	2.02	0.02
1781	2	0
1782	2.02	0.02
1783	2.02	0.04
1784	2	0
1785	2	0
1786	2.02	0.02
1787	2	0
1788	2.02	0.02
1789	2.02	0.02
1790	2.02	0.02
1791	2	0
1792	2.02	0.02
1793	2	0
1794	2	0
1795	2.02	0.02
1796	2	0
1797	2	0
1798	2	0
1799	2	0
1800	2.02	0.02
1801	1	0
1802	1	0
1803	1	0
1804	1	0
1805	1	0
1806	1	0
1807	1	0
1808	1	0
1809	1	0
1810	1	0
1811	1	0
1812	1	0
1813	1	0
1814	1	0
1815	1	0
1816	1	0
1817	1	0
1818	1	0
1819	1	0
1820	1	0
1821	1	0
1822	1	0
1823	1	0
1824	1	0
1825	1	0
1826	1	0
1827	1	0
1828	1	0
1829	1	0
1830	1	0
1831	2	0
1832	2	0
1833	2	0
1834	2	0
1835	2	0
1836	2	0
1837	2	0
1838	2	0
1839	2	0
1840	2	0
1841	2	0
1842	2	0
1843	2	0
1844	2.02	0.02
1845	2	0
1846	2.02	0.02
1847	2	0
1848	2	0
1849	2	0
1850	2	0
1851	2	0
1852	2	0
1853	2	0
1854	2.02	0.04
1855	2	0
1856	2	0
1857	2.02	0.02
1858	2.02	0.04
1859	2	0
1860	2	0
1861	2	0
1862	2	0
1863	2	0
1864	2.04	0.04
1865	2.02	0.02
1866	2	0
1867	2.02	0.02
1868	2	0
1869	2.02	0.02
1870	2	0
1871	2.06	0.06
1872	2.04	0.08
1873	2	0
1874	2	0
1875	2	0
1876	2	0
1877	2	0
1878	2	0
1879	2	0
1880	2	0
1881	2.04	0.04
1882	2	0
1883	2	0
1884	2	0
1885	2.02	0.02
1886	2	0
1887	2	0
1888	2	0
1889	2	0
1890	2	0
1891	2.02	0.02
1892	2	0
1893	2	0
1894	2	0
1895	2	0
1896	2	0
1897	2	0
1898	2.02	0.02
1899	2	0
1900	2	0
1901	1	0
1902	1	0
1903	1	0
1904	1	0
1905	1	0
1906	1	0
1907	1	0
1908	1	0
1909	1	0
1910	1	0
1911	1	0
1912	1	0
1913	1	0
1914	1	0
1915	1	0
1916	1	0
1917	1	0
1918	1	0
1919	1	0
1920	1	0
1921	1	0
1922	1	0
1923	1	0
1924	1	0
1925	1	0
1926	1	0
1927	1	0
1928	1	0
1929	1	0
1930	1	0
1931	2	0
1932	2	0
1933	2	0
1934	2	0
1935	2	0
1936	2	0
1937	2	0
1938	2.02	0.02
1939	2.02	0.02
1940	2	0
1941	2.02	0.02
1942	2	0
1943	2.02	0.02
1944	2	0
1945	2.02	0.02
1946	2	0
1947	2.02	0.02
1948	2	0
1949	2	0
1950	2	0
1951	2	0
1952	2	0
1953	2	0
1954	2	0
1955	2	0
1956	2	0
1957	2.02	0.02
1958	2.02	0.02
1959	2.02	0.02
1960	2	0
1961	2	0
1962	2.02	0.02
1963	2	0
1964	2	0
1965	2	0
1966	2	0
1967	2	0
1968	2.02	0.02
1969	2	0
1970	2	0
1971	2	0
1972	2.04	0.04
1973	2	0
1974	2	0
1975	2	0
1976	2.02	0.02
1977	2	0
1978	2	0
1979	2	0
1980	2	0
1981	2	0
1982	2	0
1983	2.02	0.02
1984	2.02	0.02
1985	2	0
1986	2.04	0.04
1987	2	0
1988	2	0
1989	2	0
1990	2	0
1991	2	0
1992	2	0
1993	2.02	0.02
1994	2	0
1995	2	0
1996	2.02	0.02
1997	2	0
[truncated: 12,022 more rows]

## Sheet: Sheet5
##	DATA	FOR	PANEL	5B
#	Integration	probability	as	a	function	of	radial	distance	from	center	[in	units	of	50	nm]
#	D=1	K=1
1	0	0
3	8.84643e-09	0.00593873
5	0	0
7	3.24971e-09	0.00218157
9	1.96587e-09	0.00131972
11	6.57999e-10	0.000441723
13	2.35556e-09	0.00158132
15	3.18471e-09	0.00213794
17	1.92846e-09	0.0012946
19	1.76438e-09	0.00118446
21	1.80539e-09	0.00121198
23	1.20405e-09	0.000808295
25	1.27389e-09	0.000855177
27	1.52901e-09	0.00102645
29	1.89341e-09	0.00127107
31	1.98837e-09	0.00133482
33	1.90088e-09	0.00127609
35	1.36488e-09	0.000916261
37	1.80289e-09	0.0012103
39	2.14617e-09	0.00144076
41	2.36817e-09	0.00158978
43	2.71278e-09	0.00182112
45	2.08382e-09	0.0013989
47	2.09046e-09	0.00140336
49	2.5865e-09	0.00173635
51	2.60189e-09	0.00174668
53	2.66432e-09	0.00178859
55	2.68463e-09	0.00180223
57	2.59757e-09	0.00174378
59	2.58455e-09	0.00173504
61	2.80299e-09	0.00188169
63	2.80839e-09	0.00188531
65	3.2224e-09	0.00216324
67	3.63592e-09	0.00244084
69	3.67904e-09	0.00246979
71	3.14302e-09	0.00210995
73	3.55583e-09	0.00238708
75	3.53857e-09	0.00237549
77	3.98828e-09	0.00267738
79	4.19713e-09	0.00281759
81	4.45355e-09	0.00298973
83	4.31085e-09	0.00289393
85	4.50709e-09	0.00302567
87	4.81767e-09	0.00323417
89	5.24688e-09	0.0035223
91	5.32644e-09	0.00357571
93	5.31154e-09	0.00356571
95	5.76071e-09	0.00386725
97	6.32102e-09	0.00424339
99	6.35253e-09	0.00426454
101	6.6888e-09	0.00449028
103	6.65671e-09	0.00446874
105	6.86772e-09	0.00461039
107	7.37138e-09	0.00494851
109	7.3848e-09	0.00495752
111	8.07745e-09	0.0054225
113	8.11205e-09	0.00544573
115	8.69926e-09	0.00583993
117	9.14887e-09	0.00614176
119	9.60856e-09	0.00645036
121	1.01745e-08	0.00683029
123	1.08094e-08	0.00725648
125	1.08535e-08	0.0072861
127	1.17682e-08	0.00790014
129	1.24587e-08	0.00836368
131	1.29719e-08	0.00870824
133	1.32374e-08	0.00888643
135	1.40407e-08	0.00942571
137	1.50591e-08	0.0101093
139	1.54612e-08	0.0103793
141	1.63513e-08	0.0109768
143	1.72326e-08	0.0115684
145	1.8101e-08	0.0121514
147	1.88829e-08	0.0126764
149	1.97063e-08	0.0132291
151	2.1028e-08	0.0141164
153	2.1509e-08	0.0144393
155	2.30353e-08	0.0154639
157	2.40866e-08	0.0161697
159	2.52386e-08	0.016943
161	2.68423e-08	0.0180196
163	2.87168e-08	0.019278
165	3.05779e-08	0.0205274
167	3.16656e-08	0.0212575
169	3.32064e-08	0.0222919
171	3.51488e-08	0.0235959
173	3.69611e-08	0.0248125
175	3.82946e-08	0.0257077
177	4.07911e-08	0.0273837
179	4.26404e-08	0.0286251
181	4.50717e-08	0.0302572
183	4.73038e-08	0.0317557
185	5.02668e-08	0.0337448
187	5.29495e-08	0.0355457
189	5.65177e-08	0.0379411
191	5.88933e-08	0.0395359
193	6.2095e-08	0.0416852
195	6.61503e-08	0.0444076
197	6.86155e-08	0.0460625
199	7.34697e-08	0.0493212
#D=1.5	K=1
1	7.96178e-08	0.0498269
3	0	0
5	0	0
7	8.12427e-09	0.00508438
9	2.94881e-09	0.00184544
11	1.974e-09	0.00123538
13	1.41333e-09	0.000884501
15	3.53857e-09	0.00221453
17	1.37747e-09	0.000862057
19	1.54384e-09	0.000966173
21	1.98593e-09	0.00124285
23	1.95658e-09	0.00122448
25	1.65605e-09	0.0010364
27	2.73038e-09	0.00170874
29	2.74544e-09	0.00171817
31	1.98837e-09	0.00124438
33	2.85133e-09	0.00178443
35	2.33979e-09	0.0014643
37	2.03552e-09	0.00127388
39	2.82667e-09	0.001769
41	1.65772e-09	0.00103744
43	3.0142e-09	0.00188636
45	3.06676e-09	0.00191926
47	2.81131e-09	0.00175939
49	3.01759e-09	0.00188848
51	3.33654e-09	0.00208809
53	3.71304e-09	0.00232372
55	3.36895e-09	0.00210838
57	3.62679e-09	0.00226974
59	3.68241e-09	0.00230455
61	3.25233e-09	0.00203539
63	3.99192e-09	0.00249825
65	3.75005e-09	0.00234688
67	3.84876e-09	0.00240865
69	4.19745e-09	0.00262688
71	4.23281e-09	0.002649
73	4.85566e-09	0.0030388
75	4.7983e-09	0.0030029
77	4.90142e-09	0.00306743
79	5.44733e-09	0.00340908
81	4.90255e-09	0.00306814
83	5.47813e-09	0.00342836
85	6.07189e-09	0.00379995
87	5.96424e-09	0.00373257
89	5.48811e-09	0.0034346
91	6.64363e-09	0.00415776
93	6.57268e-09	0.00411336
95	6.83699e-09	0.00427876
97	7.87801e-09	0.00493026
99	7.87161e-09	0.00492626
101	7.89856e-09	0.00494313
103	8.45034e-09	0.00528844
105	8.81032e-09	0.00551373
107	9.30463e-09	0.00582308
109	9.75705e-09	0.00610622
111	1.03198e-08	0.00645837
113	1.03256e-08	0.00646201
115	1.11977e-08	0.00700779
117	1.14055e-08	0.00713789
119	1.19868e-08	0.00750166
121	1.22029e-08	0.00763688
123	1.32512e-08	0.00829296
125	1.35134e-08	0.00845702
127	1.44831e-08	0.00906393
129	1.53198e-08	0.00958751
131	1.60108e-08	0.01002
133	1.68022e-08	0.0105152
135	1.75574e-08	0.0109879
137	1.79478e-08	0.0112322
139	1.5045e-08	0.00941556
141	1.37282e-08	0.00859145
143	1.44565e-08	0.00904725
145	1.48405e-08	0.00928759
147	1.5659e-08	0.00979982
149	1.64177e-08	0.0102747
151	1.7358e-08	0.0108631
153	1.80534e-08	0.0112983
155	1.88432e-08	0.0117925
157	1.95936e-08	0.0122622
159	2.03036e-08	0.0127065
161	2.09787e-08	0.013129
163	2.23999e-08	0.0140184
165	2.3609e-08	0.0147751
167	2.4146e-08	0.0151112
169	2.54902e-08	0.0159524
171	2.62997e-08	0.016459
173	2.89831e-08	0.0181384
175	3.68517e-08	0.0230627
177	4.34748e-08	0.0272077
179	4.74288e-08	0.0296822
181	4.92954e-08	0.0308504
183	5.20943e-08	0.032602
185	5.37447e-08	0.0336348
187	5.66448e-08	0.0354498
189	5.97429e-08	0.0373887
191	6.25075e-08	0.0391188
193	6.48053e-08	0.0405568
195	6.86734e-08	0.0429776
197	7.22057e-08	0.0451882
199	7.57356e-08	0.0473973
#D=1	K=1.5
1	0	0
3	0	0
5	0	0
7	3.24971e-09	0.00224363
9	9.82936e-10	0.000678627
11	3.28999e-09	0.00227144
13	1.88445e-09	0.00130104
15	7.07714e-10	0.000488612
17	1.37747e-09	0.000951018
19	1.32329e-09	0.000913609
21	1.26378e-09	0.000872521
23	1.35456e-09	0.000935197
25	1.52866e-09	0.0010554
27	1.09215e-09	0.00075403
29	1.13605e-09	0.000784335
31	1.98837e-09	0.00137279
33	1.24289e-09	0.000858099
35	1.42987e-09	0.000987195
37	1.57026e-09	0.00108412
39	1.57037e-09	0.0010842
41	1.9419e-09	0.0013407
43	1.98076e-09	0.00136753
45	2.12314e-09	0.00146584
47	1.80212e-09	0.0012442
49	1.82382e-09	0.00125918
51	1.37747e-09	0.000951018
53	1.95572e-09	0.00135025
55	1.94768e-09	0.00134469
57	2.3035e-09	0.00159036
59	2.2186e-09	0.00153174
61	1.96851e-09	0.00135908
63	1.92575e-09	0.00132956
65	2.11058e-09	0.00145716
67	2.37665e-09	0.00164086
69	2.39138e-09	0.00165103
71	2.71658e-09	0.00187555
73	2.77893e-09	0.0019186
75	2.77424e-09	0.00191536
77	2.91399e-09	0.00201185
79	3.18931e-09	0.00220192
81	3.28859e-09	0.00227047
83	3.2707e-09	0.00225812
85	3.11859e-09	0.0021531
87	3.15568e-09	0.00217871
89	3.71905e-09	0.00256766
91	3.99003e-09	0.00275475
93	3.81105e-09	0.00263118
95	4.13748e-09	0.00285655
97	4.45941e-09	0.00307881
99	4.72784e-09	0.00326414
101	5.22148e-09	0.00360495
103	4.95313e-09	0.00341968
105	5.31508e-09	0.00366957
107	5.75802e-09	0.00397538
109	5.73629e-09	0.00396038
111	6.19702e-09	0.00427848
113	6.71536e-09	0.00463634
115	6.49585e-09	0.00448479
117	6.99106e-09	0.00482669
119	7.25281e-09	0.0050074
121	7.53708e-09	0.00520366
123	7.92021e-09	0.00546818
125	8.44841e-09	0.00583285
127	8.64842e-09	0.00597094
129	8.92776e-09	0.0061638
131	9.32068e-09	0.00643508
133	1.00777e-08	0.00695772
135	1.07206e-08	0.00740156
137	1.12201e-08	0.00774642
139	1.50821e-08	0.0104128
141	1.83216e-08	0.0126494
143	1.93156e-08	0.0133356
145	2.0233e-08	0.013969
147	2.21695e-08	0.015306
149	2.2873e-08	0.0157917
151	2.44954e-08	0.0169118
153	2.62434e-08	0.0181186
155	2.73302e-08	0.018869
157	2.8796e-08	0.019881
159	3.04791e-08	0.021043
161	3.25831e-08	0.0224956
163	3.49888e-08	0.0241566
165	3.70439e-08	0.0255754
167	3.93393e-08	0.0271602
169	4.27791e-08	0.0295351
171	4.53131e-08	0.0312845
173	4.8738e-08	0.0336491
175	3.99766e-08	0.0276002
177	3.56881e-08	0.0246394
179	3.95169e-08	0.0272828
181	4.1035e-08	0.0283309
183	4.40324e-08	0.0304004
185	4.57375e-08	0.0315776
187	4.94273e-08	0.034125
189	5.24701e-08	0.0362258
191	5.47685e-08	0.0378126
193	5.95835e-08	0.041137
195	6.16067e-08	0.0425338
197	6.61577e-08	0.0456759
199	6.95452e-08	0.0480146
##	DATA	FOR	PANEL	5D
#D=1	K=1
1	0	0
3	0	0
5	0	0
7	1.62485e-09	0.00109481
9	3.93174e-09	0.00264917
11	1.316e-09	0.000886705
13	1.88445e-09	0.00126972
15	1.06157e-09	0.000715275
17	1.65297e-09	0.00111375
19	2.42603e-09	0.00163463
21	2.34701e-09	0.00158139
23	1.80608e-09	0.00121691
25	2.42038e-09	0.00163083
27	1.74744e-09	0.00117741
29	1.32539e-09	0.000893031
31	2.65117e-09	0.00178633
33	2.04711e-09	0.00137932
35	2.01482e-09	0.00135756
37	1.86105e-09	0.00125395
39	2.56494e-09	0.00172823
41	2.08399e-09	0.00140417
43	2.153e-09	0.00145067
45	2.24109e-09	0.00151003
47	2.55902e-09	0.00172424
49	1.89014e-09	0.00127355
51	2.54067e-09	0.00171188
53	2.49426e-09	0.0016806
55	3.07943e-09	0.00207489
57	2.91613e-09	0.00196486
59	3.01912e-09	0.00203425
61	2.52483e-09	0.00170121
63	3.26977e-09	0.00220313
65	3.0528e-09	0.00205695
67	3.35214e-09	0.00225864
69	3.56198e-09	0.00240003
71	3.26937e-09	0.00220287
73	3.37655e-09	0.00227508
75	3.56688e-09	0.00240332
77	4.18971e-09	0.00282298
79	4.09507e-09	0.00275921
81	4.10164e-09	0.00276364
83	4.10282e-09	0.00276444
85	4.49607e-09	0.0030294
87	4.83871e-09	0.00326027
89	5.16646e-09	0.00348111
91	5.52835e-09	0.00372494
93	5.18266e-09	0.00349202
95	5.55781e-09	0.00374479
97	6.18563e-09	0.00416781
99	6.33628e-09	0.00426932
101	6.57173e-09	0.00442796
103	6.7993e-09	0.00458129
105	7.24324e-09	0.00488042
107	7.48264e-09	0.00504172
109	7.61265e-09	0.00512932
111	8.05807e-09	0.00542944
113	8.5797e-09	0.00578091
115	8.94007e-09	0.00602373
117	9.21866e-09	0.00621144
119	9.6423e-09	0.00649688
121	9.95699e-09	0.00670891
123	1.05199e-08	0.00708822
125	1.13325e-08	0.00763571
127	1.15707e-08	0.00779623
129	1.23247e-08	0.00830426
131	1.29255e-08	0.00870909
133	1.32284e-08	0.00891314
135	1.40669e-08	0.00947813
137	1.47833e-08	0.00996084
139	1.5828e-08	0.0106647
141	1.66757e-08	0.0112359
143	1.70963e-08	0.0115193
145	1.82335e-08	0.0122856
147	1.94982e-08	0.0131377
149	2.01151e-08	0.0135534
151	2.06369e-08	0.0139049
153	2.20565e-08	0.0148615
155	2.30883e-08	0.0155567
157	2.4513e-08	0.0165166
159	2.60039e-08	0.0175211
161	2.71986e-08	0.0183262
163	2.82733e-08	0.0190503
165	2.93555e-08	0.0197794
167	3.14143e-08	0.0211666
169	3.2752e-08	0.0220679
171	3.53803e-08	0.0238388
173	3.74586e-08	0.0252392
175	3.87183e-08	0.026088
177	4.07302e-08	0.0274435
179	4.28243e-08	0.0288546
181	4.53827e-08	0.0305784
183	4.82191e-08	0.0324895
185	5.00505e-08	0.0337235
187	5.31226e-08	0.0357934
189	5.60608e-08	0.0377732
191	5.87362e-08	0.0395758
193	6.18856e-08	0.0416978
195	6.58404e-08	0.0443626
197	6.77128e-08	0.0456242
199	7.30093e-08	0.0491929
#D=1.5	K=1
1	0	0
3	0	0
5	3.18471e-09	0.00200463
7	1.62485e-09	0.00102277
9	9.82936e-10	0.000618714
11	1.974e-09	0.00124254
13	2.35556e-09	0.00148272
15	3.89243e-09	0.00245011
17	2.20395e-09	0.00138729
19	2.86712e-09	0.00180473
21	2.52755e-09	0.00159098
23	1.50506e-09	0.000947369
25	2.67516e-09	0.00168389
27	2.94881e-09	0.00185614
29	2.5561e-09	0.00160895
31	2.15407e-09	0.00135589
33	4.09421e-09	0.00257712
35	2.79475e-09	0.00175917
37	2.44262e-09	0.00153752
39	3.50716e-09	0.0022076
41	2.79444e-09	0.00175897
43	2.28218e-09	0.00143653
45	3.34198e-09	0.00210363
47	2.91944e-09	0.00183766
49	3.11707e-09	0.00196205
51	2.99983e-09	0.00188826
53	2.83438e-09	0.00178412
55	3.31631e-09	0.00208747
57	3.57778e-09	0.00225205
59	3.75103e-09	0.0023611
61	3.57328e-09	0.00224922
63	3.93174e-09	0.00247486
65	3.93849e-09	0.0024791
67	4.61141e-09	0.00290268
69	4.49847e-09	0.00283158
71	4.83298e-09	0.00304214
73	4.67637e-09	0.00294357
75	4.86907e-09	0.00306486
77	4.90142e-09	0.00308522
79	4.98807e-09	0.00313977
81	5.10884e-09	0.00321579
83	5.55903e-09	0.00349916
85	5.99475e-09	0.00377343
87	5.9432e-09	0.00374098
89	6.35254e-09	0.00399864
91	6.79747e-09	0.0042787
93	6.96852e-09	0.00438637
95	7.38395e-09	0.00464786
97	7.86955e-09	0.00495353
99	7.49794e-09	0.00471961
101	8.10149e-09	0.00509952
103	8.93065e-09	0.00562144
105	8.78143e-09	0.00552752
107	9.63147e-09	0.00606258
109	9.87098e-09	0.00621334
111	1.05136e-08	0.00661785
113	1.07683e-08	0.00677814
115	1.14626e-08	0.00721517
117	1.17778e-08	0.00741359
119	1.17057e-08	0.00736821
121	1.28772e-08	0.00810562
123	1.36828e-08	0.00861268
125	1.42522e-08	0.00897114
127	1.45029e-08	0.00912892
129	1.58508e-08	0.00997739
131	1.61175e-08	0.0101452
133	1.71667e-08	0.0108057
135	1.79637e-08	0.0113073
137	1.97973e-08	0.0124615
139	1.9615e-08	0.0123467
141	2.11369e-08	0.0133047
143	2.25043e-08	0.0141655
145	2.34253e-08	0.0147451
147	2.44907e-08	0.0154158
149	2.52148e-08	0.0158716
151	2.7013e-08	0.0170035
153	2.8029e-08	0.017643
155	3.00046e-08	0.0188865
157	3.13736e-08	0.0197483
159	3.31119e-08	0.0208425
161	3.43861e-08	0.0216445
163	3.61395e-08	0.0227482
165	3.81961e-08	0.0240427
167	4.07353e-08	0.025641
169	4.21018e-08	0.0265012
171	4.47495e-08	0.0281678
173	4.56734e-08	0.0287493
175	3.90615e-08	0.0245874
177	3.49842e-08	0.022021
179	3.57126e-08	0.0224795
181	3.84662e-08	0.0242127
183	4.05519e-08	0.0255256
185	4.24784e-08	0.0267382
187	4.45185e-08	0.0280224
189	4.64811e-08	0.0292577
191	4.86118e-08	0.030599
193	5.06383e-08	0.0318745
195	5.36627e-08	0.0337783
197	5.60601e-08	0.0352873
199	5.82703e-08	0.0366786
#D=1	K=1.5
1	0	0
3	0	0
5	3.18471e-09	0.0022934
7	1.62485e-09	0.0011701
9	9.82936e-10	0.000707839
11	1.974e-09	0.00142153
13	1.88445e-09	0.00135704
15	1.06157e-09	0.000764466
17	1.10198e-09	0.000793563
19	1.10274e-09	0.000794113
21	1.44431e-09	0.00104009
23	1.50506e-09	0.00108384
25	2.03822e-09	0.00146777
27	1.74744e-09	0.00125838
29	1.79874e-09	0.00129532
31	1.49128e-09	0.00107391
33	1.46222e-09	0.00105298
35	1.55986e-09	0.0011233
37	1.5121e-09	0.0010889
39	1.67506e-09	0.00120626
41	1.27881e-09	0.000920906
43	1.7224e-09	0.00124034
45	1.33679e-09	0.000962661
47	1.94629e-09	0.00140158
49	1.9233e-09	0.00138502
51	1.62235e-09	0.0011683
53	1.87069e-09	0.00134714
55	1.68448e-09	0.00121304
57	2.15647e-09	0.00155293
59	2.19572e-09	0.0015812
61	2.0541e-09	0.00147921
63	2.52755e-09	0.00182016
65	1.8656e-09	0.00134347
67	1.98646e-09	0.0014305
69	2.50844e-09	0.00180639
71	2.54284e-09	0.00183117
73	3.00304e-09	0.00216257
75	2.95824e-09	0.00213031
77	2.53799e-09	0.00182768
79	2.81935e-09	0.00203029
81	3.09443e-09	0.00222838
83	3.25914e-09	0.002347
85	3.53735e-09	0.00254734
87	3.74474e-09	0.00269669
89	3.80951e-09	0.00274333
91	3.74966e-09	0.00270023
93	4.01357e-09	0.00289028
95	4.28745e-09	0.00308751
97	4.1294e-09	0.00297369
99	4.74409e-09	0.00341635
101	4.99514e-09	0.00359713
103	4.84806e-09	0.00349122
105	5.46673e-09	0.00393674
107	5.26428e-09	0.00379095
109	5.43473e-09	0.0039137
111	6.06132e-09	0.00436492
113	6.39113e-09	0.00460242
115	6.37545e-09	0.00459113
117	7.02014e-09	0.00505539
119	7.2753e-09	0.00523914
121	7.74916e-09	0.00558038
123	8.08861e-09	0.00582483
125	8.20382e-09	0.00590779
127	8.7669e-09	0.00631328
129	9.16698e-09	0.00660139
131	9.55266e-09	0.00687912
133	1.01092e-08	0.00727991
135	1.03361e-08	0.00744332
137	1.09867e-08	0.00791185
139	1.15671e-08	0.00832975
141	1.20502e-08	0.00867767
143	1.29887e-08	0.00935348
145	1.33826e-08	0.00963718
147	1.43289e-08	0.0103186
149	1.5055e-08	0.0108415
151	1.52734e-08	0.0109988
153	1.66487e-08	0.0119892
155	1.69708e-08	0.0122211
157	1.82725e-08	0.0131585
159	1.90282e-08	0.0137027
161	2.01648e-08	0.0145212
163	2.06619e-08	0.0148792
165	2.17841e-08	0.0156873
167	2.32439e-08	0.0167385
169	2.46762e-08	0.01777
171	2.56816e-08	0.018494
173	2.72939e-08	0.0196551
175	3.81152e-08	0.0274478
177	4.56197e-08	0.032852
179	4.74984e-08	0.0342048
181	5.04814e-08	0.036353
183	5.32664e-08	0.0383585
185	5.72178e-08	0.0412041
187	5.98278e-08	0.0430836
189	6.42765e-08	0.0462872
191	6.86925e-08	0.0494673
193	7.24232e-08	0.0521539
195	7.81919e-08	0.0563081
197	8.32162e-08	0.0599262
199	8.85907e-08	0.0637965
##	DATA	FOR	PANEL	5F
#	fixed	boundary
#	D=1	K=1.5
1	0	0
3	1.76929e-08	0.0101686
5	0	0
7	3.24971e-09	0.0018677
9	3.93174e-09	0.00225968
11	3.28999e-09	0.00189085
13	4.71111e-09	0.00270761
15	3.18471e-09	0.00183034
17	2.75494e-09	0.00158334
19	5.0726e-09	0.00291537
21	4.69402e-09	0.00269778
23	4.6657e-09	0.0026815
25	5.35032e-09	0.00307498
27	4.58704e-09	0.0026363
29	4.54418e-09	0.00261167
31	3.7282e-09	0.0021427
33	4.6791e-09	0.00268921
35	3.83465e-09	0.00220388
37	3.95472e-09	0.00227289
39	3.61185e-09	0.00207583
41	5.06788e-09	0.00291265
43	4.00457e-09	0.00230154
45	4.32492e-09	0.00248565
47	4.25301e-09	0.00244432
49	4.97404e-09	0.00285872
51	4.34669e-09	0.00249816
53	5.35698e-09	0.00307881
55	5.21135e-09	0.00299511
57	5.5137e-09	0.00316888
59	5.39782e-09	0.00310228
61	5.92694e-09	0.00340637
63	5.97786e-09	0.00343564
65	5.50258e-09	0.00316249
67	5.67559e-09	0.00326192
69	5.60218e-09	0.00321973
71	6.03333e-09	0.00346752
73	6.33476e-09	0.00364076
75	6.11465e-09	0.00351426
77	6.1637e-09	0.00354245
79	6.77409e-09	0.00389325
81	6.54077e-09	0.00375916
83	6.2178e-09	0.00357354
85	6.7441e-09	0.00387602
87	6.71108e-09	0.00385704
89	9.40819e-09	0.00540715
91	1.10567e-08	0.00635459
93	1.14332e-08	0.00657095
95	1.18126e-08	0.006789
97	1.23967e-08	0.0071247
99	1.22745e-08	0.0070545
101	1.25347e-08	0.00720402
103	1.2638e-08	0.0072634
105	1.38582e-08	0.00796469
107	1.36927e-08	0.00786956
109	1.46021e-08	0.00839221
111	1.50176e-08	0.00863103
113	1.51018e-08	0.0086794
115	1.62125e-08	0.00931779
117	1.72101e-08	0.00989112
119	1.68051e-08	0.00965838
121	1.74886e-08	0.0100512
123	1.82559e-08	0.0104922
125	1.8879e-08	0.0108503
127	1.97946e-08	0.0113765
129	2.02764e-08	0.0116534
131	2.11606e-08	0.0121616
133	2.17802e-08	0.0125177
135	2.30444e-08	0.0132442
137	2.38697e-08	0.0137185
139	2.49926e-08	0.0143639
141	2.60187e-08	0.0149536
143	2.72855e-08	0.0156817
145	2.84428e-08	0.0163469
147	2.903e-08	0.0166843
149	3.05367e-08	0.0175503
151	3.20902e-08	0.0184431
153	3.36987e-08	0.0193676
155	3.46309e-08	0.0199033
157	3.63318e-08	0.0208809
159	3.77099e-08	0.0216729
161	2.62065e-08	0.0150616
163	2.67211e-08	0.0153573
165	2.80161e-08	0.0161016
167	2.977e-08	0.0171096
169	3.07059e-08	0.0176475
171	3.21728e-08	0.0184906
173	3.3854e-08	0.0194568
175	3.46003e-08	0.0198857
177	3.64099e-08	0.0209258
179	3.72806e-08	0.0214262
181	3.87481e-08	0.0222696
183	4.02737e-08	0.0231464
185	4.14013e-08	0.0237945
187	4.3248e-08	0.0248558
189	4.47827e-08	0.0257378
191	4.71387e-08	0.0270919
193	4.81546e-08	0.0276758
195	5.04445e-08	0.0289919
197	5.25397e-08	0.030196
199	5.3807e-08	0.0309244
#Random	boundary
#	D=1	K=1.5
1	0	0
3	1.32696e-09	0.000834049
5	1.11465e-09	0.000700601
7	4.87456e-10	0.000306385
9	9.33789e-10	0.000586923
11	1.0857e-09	0.000682403
13	1.22489e-09	0.000769891
15	9.55414e-10	0.000600515
17	9.78005e-10	0.000614714
19	9.59384e-10	0.00060301
21	9.92966e-10	0.000624118
23	1.03849e-09	0.000652734
25	1.10191e-09	0.000692594
27	1.10853e-09	0.000696757
29	9.65638e-10	0.000606941
31	1.10603e-09	0.000695185
33	1.14784e-09	0.000721464
35	1.1049e-09	0.000694473
37	1.08755e-09	0.000683566
39	1.14375e-09	0.000718894
41	1.08936e-09	0.000684704
43	1.182e-09	0.00074293
45	1.23064e-09	0.000773503
47	1.15877e-09	0.000728329
49	1.15564e-09	0.000726362
51	1.31931e-09	0.000829239
53	1.22587e-09	0.000770508
55	1.31731e-09	0.000827983
57	1.17381e-09	0.000737783
59	1.25568e-09	0.000789243
61	1.28167e-09	0.000805582
63	1.38012e-09	0.000867461
65	1.31911e-09	0.000829113
67	1.34086e-09	0.000842781
69	1.38884e-09	0.000872939
71	1.49096e-09	0.000937126
73	1.4694e-09	0.000923573
75	1.48762e-09	0.000935024
77	1.50937e-09	0.000948697
79	1.57105e-09	0.000987468
81	1.58483e-09	0.000996129
83	2.23748e-09	0.00140634
85	3.3434e-09	0.00210146
87	4.41901e-09	0.00277752
89	5.53385e-09	0.00347824
91	6.84361e-09	0.00430148
93	8.0497e-09	0.00505955
95	9.52062e-09	0.00598408
97	1.07504e-08	0.00675704
99	1.23773e-08	0.0077796
101	1.39251e-08	0.00875248
103	1.47134e-08	0.00924796
105	1.51483e-08	0.00952132
107	1.53151e-08	0.00962613
109	1.569e-08	0.00986179
111	1.6015e-08	0.0100661
113	1.64769e-08	0.0103564
115	1.68094e-08	0.0105654
117	1.74547e-08	0.0109709
119	1.77587e-08	0.011162
121	1.82491e-08	0.0114703
123	1.89338e-08	0.0119006
125	1.96601e-08	0.0123572
127	2.02567e-08	0.0127321
129	2.09379e-08	0.0131603
131	2.17104e-08	0.0136458
133	2.23964e-08	0.014077
135	2.3153e-08	0.0145525
137	2.41212e-08	0.0151611
139	2.50672e-08	0.0157557
141	2.59946e-08	0.0163386
143	2.70774e-08	0.0170192
145	2.80368e-08	0.0176222
147	2.91595e-08	0.0183279
149	3.02961e-08	0.0190423
151	3.15364e-08	0.0198218
153	3.29734e-08	0.0207251
155	3.36466e-08	0.0211482
157	3.37422e-08	0.0212083
159	3.39542e-08	0.0213415
161	3.37441e-08	0.0212095
163	3.37705e-08	0.0212261
165	3.38428e-08	0.0212715
167	3.39182e-08	0.0213189
169	3.38081e-08	0.0212497
171	3.37502e-08	0.0212133
173	3.36103e-08	0.0211254
175	3.42323e-08	0.0215163
177	3.54987e-08	0.0223123
179	3.70134e-08	0.0232644
181	3.83488e-08	0.0241037
183	3.99618e-08	0.0251175
185	4.13403e-08	0.025984
187	4.29839e-08	0.0270171
189	4.45187e-08	0.0279817
191	4.63353e-08	0.0291235
193	4.79448e-08	0.0301352
195	4.97701e-08	0.0312824
197	5.17097e-08	0.0325016
199	5.38078e-08	0.0338203
##	EXPERIMENTAL	PROFILE
#	probability	of	finding	a	RIG	[in	units	of	0.1	r/R,	see	Marini	et	al	Nature	2015]
9.5	0.0292416
9.4	0.0273067
9.3	0.0246374
9.2	0.0226006
9.1	0.0217049
9	0.0211605
8.9	0.0206689
8.8	0.0202322
8.7	0.0202874
8.6	0.0203637
8.5	0.0204377
8.4	0.020532
8.3	0.0206483
8.2	0.0207812
8.1	0.0209164
8	0.0209923
7.9	0.0207999
7.8	0.0205886
7.7	0.0203773
7.6	0.0199637
7.5	0.0190761
7.4	0.0180737
7.3	0.0170508
7.2	0.016184
7.1	0.015658
7	0.0152355
6.9	0.0148128
6.8	0.0144933
6.7	0.0144546
6.6	0.014435
6.5	0.014397
6.4	0.0142469
6.3	0.0137299
6.2	0.0131929
6.1	0.0126354
6	0.0121752
5.9	0.0118144
5.8	0.0115086
5.7	0.0111978
5.6	0.0108663
5.5	0.0104639
5.4	0.0100413
5.3	0.00961867
5.2	0.0091074
5.1	0.00842846
5	0.00768506
4.9	0.00698457
4.8	0.00642096
4.7	0.00608977
4.6	0.00578164
4.5	0.00547419
4.4	0.0050139
4.3	0.00430352
4.2	0.00357325
4.1	0.00284479
4	0.0023931
3.9	0.00262219
3.8	0.00281513
3.7	0.00302644
3.6	0.00308395
3.5	0.00280507
3.4	0.00251287
3.3	0.00224035
3.2	0.00197784
3.1	0.00179757
3	0.00161237
2.9	0.00141839
2.8	0.00129966
2.7	0.00126474
2.6	0.00124277
2.5	0.00122447
2.4	0.0011479
2.3	0.00103275
2.2	0.000915627
2.1	0.000763597
2	0.000669791
1.9	0.00061144
1.8	0.000552189
1.7	0.000495073
1.6	0.000459412
1.5	0.00043986
1.4	0.000411181
1.3	0.000382878
1.2	0.000363416
1.1	0.000331206
1	0.000305831
0.9	0.000286922
0.8	0.000248321
0.7	0.000210403
0.6	0.000173278
0.5	0.000152948
0.4	0.000152969
0.3	0.000172059
0.2	0.000190729
0.1	0.000228335
